# Supplementary material for: Species delimitation of Margattea cockroaches from China, with seven new species (Blattodea, Ectobiidae, Pseudophyllodromiinae)
Source: Zookeys. 2021 May 10;1036:121–51. doi: 10.3897/zookeys.1036.63232 (PMC8128847; doi:10.3897/zookeys.1036.63232)
Supplement: XML Treatment for Margattea deltodonta [file zookeys.1036.63232-treatment1.xml]

<!DOCTYPE tp:taxon-treatment
  PUBLIC "-//TaxonX//DTD Taxonomic Treatment Publishing DTD v0 20100105//EN" "tax-treatment-NSO.dtd">
<tp:taxon-treatment xmlns:tp="http://www.plazi.org/taxpub"><tp:treatment-meta><kwd-group><label>Taxon classification</label><kwd><named-content xmlns:xlink="http://www.w3.org/1999/xlink" content-type="kingdom">Animalia</named-content></kwd><kwd><named-content xmlns:xlink="http://www.w3.org/1999/xlink" content-type="order">Blattodea</named-content></kwd><kwd><named-content xmlns:xlink="http://www.w3.org/1999/xlink" content-type="family">Ectobiidae</named-content></kwd></kwd-group><mixed-citation publication-type="journal"><person-group><name><surname>He</surname><given-names>Jia-Jun</given-names></name><name><surname>Jin</surname><given-names>Du-Ting</given-names></name><name><surname>Wang</surname><given-names>Yi-Shu</given-names></name><name><surname>Che</surname><given-names>Yan-Li</given-names></name><name><surname>Wang</surname><given-names>Zong-Qing</given-names></name></person-group><article-title>Species delimitation of <italic><tp:taxon-name><tp:taxon-name-part taxon-name-part-type="genus" reg="Margattea">Margattea</tp:taxon-name-part></tp:taxon-name></italic> cockroaches from China, with seven new species (<tp:taxon-name><tp:taxon-name-part taxon-name-part-type="order">Blattodea</tp:taxon-name-part></tp:taxon-name>, <tp:taxon-name><tp:taxon-name-part taxon-name-part-type="family">Ectobiidae</tp:taxon-name-part></tp:taxon-name>, <tp:taxon-name><tp:taxon-name-part taxon-name-part-type="subfamily">Pseudophyllodromiinae</tp:taxon-name-part></tp:taxon-name>)</article-title><source>Zookeys</source><day>10</day><month>5</month><year>2021</year><volume>1036</volume><fpage>121</fpage><lpage>151</lpage><pub-id pub-id-type="doi">10.3897/zookeys.1036.63232</pub-id></mixed-citation></tp:treatment-meta><tp:nomenclature><tp:taxon-name><object-id xmlns:xlink="http://www.w3.org/1999/xlink" content-type="arpha" xlink:type="simple">2D691CF1-26EB-5F1B-BD34-5B7A502C67D6</object-id>
              <tp:taxon-name-part taxon-name-part-type="genus" reg="Margattea">Margattea</tp:taxon-name-part>
              <tp:taxon-name-part taxon-name-part-type="species" reg="deltodonta">deltodonta</tp:taxon-name-part>
              <object-id xmlns:xlink="http://www.w3.org/1999/xlink" content-type="zoobank" xlink:type="simple">http://zoobank.org/34AE83CF-363C-4738-B42D-20AE048DC6C0</object-id>
            </tp:taxon-name><tp:taxon-authority>J-J He &amp; Z-Q Wang</tp:taxon-authority><tp:taxon-status xmlns:xlink="http://www.w3.org/1999/xlink" xlink:type="simple">sp. nov.</tp:taxon-status><xref ref-type="fig" rid="F4">Figure 4A–N</xref></tp:nomenclature><tp:treatment-sec sec-type="type material" id="SECID0EJEAI"><title>Type material.</title><p><bold><italic>Holotype</italic>:</bold> China • ♂; Hongqi Reservoir, Mt Dawei, Pingbian County, Yunnan Province; 1550 m, 15-V-2016; Lu Qiu, Zhi-Wei Qiu leg; <abbrev xmlns:xlink="http://www.w3.org/1999/xlink" content-type="institution" xlink:title="the Institute of Entomology, Southwest University, Chongqing, China" id="ABBRID0EUEAI" xlink:type="simple">SWU</abbrev>-B-EC141501. <bold><italic>Paratypes</italic></bold>: China • 3♂♂; same data as holotype; <abbrev xmlns:xlink="http://www.w3.org/1999/xlink" content-type="institution" xlink:title="the Institute of Entomology, Southwest University, Chongqing, China" id="ABBRID0E3EAI" xlink:type="simple">SWU</abbrev>-B-EC141502-141504.</p></tp:treatment-sec><tp:treatment-sec sec-type="material" id="SECID0EBFAI"><title>Other material.</title><p>China • 1♂; Hongqi Reservoir, Mt Dawei, Pingbian County, Yunnan Province; 1550 m; 17-V-2016; Lu Qiu, Zhi-Wei Qiu leg.</p></tp:treatment-sec><tp:treatment-sec sec-type="diagnosis" id="SECID0EGFAI"><title>Diagnosis.</title><p>This species is similar to <italic><tp:taxon-name><tp:taxon-name-part taxon-name-part-type="genus" reg="Margattea">M.</tp:taxon-name-part> <tp:taxon-name-part taxon-name-part-type="species" reg="satsumana">satsumana</tp:taxon-name-part></tp:taxon-name></italic> (Asahina, 1979) in general appearance, but can be differentiated from the latter by the following characters: 1) median phallomere slender rod with base sharp, and apex expanded with three spines; while in the latter, base slightly expanded, and apex curved with some short spines; 2) subgenital plate not folded; while in the latter, folded inwards.</p></tp:treatment-sec><tp:treatment-sec sec-type="description" id="SECID0EXFAI"><title>Measurements</title><p><bold>(mm).</bold> Male (<italic>n</italic> = 4), pronotum: length × width 1.6–2.1 × 2.6–2.9, tegmina length: 10.3–11.2, overall length: 12.5–13.1.</p></tp:treatment-sec><tp:treatment-sec sec-type="description" id="SECID0EBGAI"><title>Description.</title><p><bold>Male. <italic>Coloration</italic></bold>: body yellowish-brown (Fig. <xref ref-type="fig" rid="F4">4A, B</xref>). Face pale yellowish-brown. Interocular space with a dark brown band. Ocelli spots white, interocellar space with a brown band. Antennae dark linen. Clypeus medium yellowish-brown (Fig. <xref ref-type="fig" rid="F4">4C</xref>). Maxillary palps dark yellowish-brown (Fig. <xref ref-type="fig" rid="F4">4E</xref>). Pronotal disc yellowish-brown with brown stripes and spots, and two lateral borders light brown (Fig. <xref ref-type="fig" rid="F4">4D</xref>). Tegmina medium brown, wings light linen (Fig. <xref ref-type="fig" rid="F4">4F, G</xref>). Abdomen yellowish-brown (Fig. <xref ref-type="fig" rid="F4">4B</xref>). Cerci dark yellowish-brown (Fig. <xref ref-type="fig" rid="F4">4K</xref>). Styli faint yellow (Fig. <xref ref-type="fig" rid="F4">4M</xref>). <bold><italic>Head</italic></bold>: vertex slightly exposed, interocular distance same length as antennal sockets space (Fig. <xref ref-type="fig" rid="F4">4C</xref>). Pronotum nearly trapezoidal, broader than long, the widest part after the midpoint, the front and posterior margins nearly straight, and the postero-lateral angle blunt and round; the disc with symmetrical irregular macules (Fig. <xref ref-type="fig" rid="F4">4D</xref>). The third and fourth palpi about same length, both obviously longer than the fifth, the fifth obviously expanded (Fig. <xref ref-type="fig" rid="F4">4E</xref>). <bold><italic>Tegmina and wings</italic></bold>: tegmina and wings fully developed, both extending beyond the end of abdomen (Fig. <xref ref-type="fig" rid="F4">4A, B</xref>). Tegmina with <abbrev xmlns:xlink="http://www.w3.org/1999/xlink" xlink:title="subcosta posterior" id="ABBRID0EBIAI" xlink:type="simple">ScP</abbrev> simple, R multi-branched, M straight with five complete branches. Hind wings with <abbrev xmlns:xlink="http://www.w3.org/1999/xlink" xlink:title="subcosta posterior" id="ABBRID0EFIAI" xlink:type="simple">ScP</abbrev> and <abbrev xmlns:xlink="http://www.w3.org/1999/xlink" xlink:title="radius anterior" id="ABBRID0EJIAI" xlink:type="simple">RA</abbrev> expanded at apex; M straight and simple, without branches; <abbrev xmlns:xlink="http://www.w3.org/1999/xlink" xlink:title="cubitus anterior" id="ABBRID0ENIAI" xlink:type="simple">CuA</abbrev> with four complete branches (Fig. <xref ref-type="fig" rid="F4">4F, G</xref>). <bold><italic>Legs</italic></bold>: anteroventral margin of front femur type B<sub>2</sub> (Fig. <xref ref-type="fig" rid="F4">4H</xref>). Pulvilli present on four proximal tarsomeres. Tarsal claws symmetrical and specialized, inner margin serrated, arolia present (Fig. <xref ref-type="fig" rid="F4">4I</xref>). <bold><italic>Abdomen and genitalia</italic></bold>: eighth abdominal tergum specialized with a tuft (Fig. <xref ref-type="fig" rid="F4">4J</xref>). Supra-anal plate transverse, posterior margin convex, the middle slightly concave. Paraprocts simple, similar, splitting into two pieces, apex with tufts (Fig. <xref ref-type="fig" rid="F4">4K</xref>). Subgenital plate asymmetrical, both lateral margins slightly concave. Styli similar, slender with spines; interstylar region obviously convex with small spines (Fig. <xref ref-type="fig" rid="F4">4M</xref>). Left phallomere complex, irregular bone-shaped, with two short spines (Fig. <xref ref-type="fig" rid="F4">4L</xref>). Median phallomere slender rod-shaped with base sharp, and apex expanded with three long spines; the accessory structure arched, at rightmost end brush-shaped (Fig. <xref ref-type="fig" rid="F4">4M</xref>). Hook phallomere on the right side, apex curved inwards with a short spine (Fig. <xref ref-type="fig" rid="F4">4N</xref>).</p><fig id="F4" position="float" orientation="portrait"><object-id xmlns:xlink="http://www.w3.org/1999/xlink" content-type="doi" xlink:type="simple">10.3897/zookeys.1036.63232.figure4</object-id><object-id xmlns:xlink="http://www.w3.org/1999/xlink" content-type="arpha" xlink:type="simple">CF73D90B-7FCE-5C1B-8B86-5C729C9156EA</object-id><label>Figure 4.</label><caption><p><bold>A–N</bold><italic><tp:taxon-name><tp:taxon-name-part taxon-name-part-type="genus" reg="Margattea">Margattea</tp:taxon-name-part> <tp:taxon-name-part taxon-name-part-type="species" reg="deltodonta">deltodonta</tp:taxon-name-part></tp:taxon-name></italic> sp. nov., male <bold>A</bold> holotype, dorsal view <bold>B</bold> holotype, ventral view <bold>C</bold> head, ventral view <bold>D</bold> pronotum, dorsal view <bold>E</bold> maxillary palpi, ventral view <bold>F</bold> tegmen, dorsal view <bold>G</bold> hind wing, dorsal view <bold>H</bold> front femur, ventral view <bold>I</bold> tarsal claws <bold>J</bold> eighth abdominal terga <bold>K</bold> supra-anal plate and paraprocts, ventral view <bold>L</bold> left phallomere, dorsal view <bold>M</bold> subgenital plate and median phallomere, dorsal view <bold>N</bold> hook-like phallomere, dorsal view. Scale bars: 5 mm (<bold>A, B</bold>); 0.5 mm (<bold>C–H, J, K–N</bold>); 0.1 mm (<bold>I</bold>).</p></caption><graphic xmlns:xlink="http://www.w3.org/1999/xlink" xlink:href="zookeys-1036-121-g004.jpg" position="float" orientation="portrait" xlink:type="simple" id="oo_541171.jpg"><uri content-type="original_file" xlink:type="simple">https://binary.pensoft.net/fig/541171</uri></graphic></fig><p><bold>Female</bold> unknown.</p></tp:treatment-sec><tp:treatment-sec sec-type="etymology" id="SECID0E4LAI"><title>Etymology.</title><p>The word “delt” and “odont” from Greek and means triangular, the species name “<italic>deltodontus</italic>” refers to the posterior margin of subgenital plate with small spines.</p></tp:treatment-sec><tp:treatment-sec sec-type="distribution" id="SECID0EFMAI"><title>Distribution.</title><p>China (Yunnan).</p></tp:treatment-sec></tp:taxon-treatment>
