# Supplementary material for: Species delimitation of Margattea cockroaches from China, with seven new species (Blattodea, Ectobiidae, Pseudophyllodromiinae)
Source: Zookeys. 2021 May 10;1036:121–51. doi: 10.3897/zookeys.1036.63232 (PMC8128847; doi:10.3897/zookeys.1036.63232)
Supplement: XML Treatment for Margattea cuspidata [file zookeys.1036.63232-treatment2.xml]

<!DOCTYPE tp:taxon-treatment
  PUBLIC "-//TaxonX//DTD Taxonomic Treatment Publishing DTD v0 20100105//EN" "tax-treatment-NSO.dtd">
<tp:taxon-treatment xmlns:tp="http://www.plazi.org/taxpub"><tp:treatment-meta><kwd-group><label>Taxon classification</label><kwd><named-content xmlns:xlink="http://www.w3.org/1999/xlink" content-type="kingdom">Animalia</named-content></kwd><kwd><named-content xmlns:xlink="http://www.w3.org/1999/xlink" content-type="order">Blattodea</named-content></kwd><kwd><named-content xmlns:xlink="http://www.w3.org/1999/xlink" content-type="family">Ectobiidae</named-content></kwd></kwd-group><mixed-citation publication-type="journal"><person-group><name><surname>He</surname><given-names>Jia-Jun</given-names></name><name><surname>Jin</surname><given-names>Du-Ting</given-names></name><name><surname>Wang</surname><given-names>Yi-Shu</given-names></name><name><surname>Che</surname><given-names>Yan-Li</given-names></name><name><surname>Wang</surname><given-names>Zong-Qing</given-names></name></person-group><article-title>Species delimitation of <italic><tp:taxon-name><tp:taxon-name-part taxon-name-part-type="genus" reg="Margattea">Margattea</tp:taxon-name-part></tp:taxon-name></italic> cockroaches from China, with seven new species (<tp:taxon-name><tp:taxon-name-part taxon-name-part-type="order">Blattodea</tp:taxon-name-part></tp:taxon-name>, <tp:taxon-name><tp:taxon-name-part taxon-name-part-type="family">Ectobiidae</tp:taxon-name-part></tp:taxon-name>, <tp:taxon-name><tp:taxon-name-part taxon-name-part-type="subfamily">Pseudophyllodromiinae</tp:taxon-name-part></tp:taxon-name>)</article-title><source>Zookeys</source><day>10</day><month>5</month><year>2021</year><volume>1036</volume><fpage>121</fpage><lpage>151</lpage><pub-id pub-id-type="doi">10.3897/zookeys.1036.63232</pub-id></mixed-citation></tp:treatment-meta><tp:nomenclature><tp:taxon-name><object-id xmlns:xlink="http://www.w3.org/1999/xlink" content-type="arpha" xlink:type="simple">6555CE28-87CB-5E75-8E02-A54A2E2C27E0</object-id>
              <tp:taxon-name-part taxon-name-part-type="genus" reg="Margattea">Margattea</tp:taxon-name-part>
              <tp:taxon-name-part taxon-name-part-type="species" reg="cuspidata">cuspidata</tp:taxon-name-part>
              <object-id xmlns:xlink="http://www.w3.org/1999/xlink" content-type="zoobank" xlink:type="simple">http://zoobank.org/7AD3ADF0-DA60-493B-A229-363CBC71F002</object-id>
            </tp:taxon-name><tp:taxon-authority>J-J He &amp; Z-Q Wang</tp:taxon-authority><tp:taxon-status xmlns:xlink="http://www.w3.org/1999/xlink" xlink:type="simple">sp. nov.</tp:taxon-status><xref ref-type="fig" rid="F5">Figure 5A–N</xref></tp:nomenclature><tp:treatment-sec sec-type="type material" id="SECID0EXNAI"><title>Type material.</title><p><bold><italic>Holotype</italic>:</bold> China • ♂; Mt Daming, Guangxi Province; 2-VII-2015; Lu Qiu, Qi-Kun Bai leg; <abbrev xmlns:xlink="http://www.w3.org/1999/xlink" content-type="institution" xlink:title="the Institute of Entomology, Southwest University, Chongqing, China" id="ABBRID0ECOAI" xlink:type="simple">SWU</abbrev>-B-EC141201. <bold><italic>Paratype</italic></bold>: China • 1♂; same data as for holotype; <abbrev xmlns:xlink="http://www.w3.org/1999/xlink" content-type="institution" xlink:title="the Institute of Entomology, Southwest University, Chongqing, China" id="ABBRID0EKOAI" xlink:type="simple">SWU</abbrev>-B-EC141202.</p></tp:treatment-sec><tp:treatment-sec sec-type="diagnosis" id="SECID0EPOAI"><title>Diagnosis.</title><p>This species is similar to <italic><tp:taxon-name><tp:taxon-name-part taxon-name-part-type="genus" reg="Margattea">M.</tp:taxon-name-part> <tp:taxon-name-part taxon-name-part-type="species" reg="flexa">flexa</tp:taxon-name-part></tp:taxon-name></italic><xref ref-type="bibr" rid="B23">Wang et al., 2014</xref> in general appearance and male genitalia, but it can be differentiated from the latter by the following characters: 1) interstylar region obviously convex with both sides curved inwards, three spines on each side, while in the latter, two sides curled up with 5–6 small thorns; 2) the left end of the accessory structure with a slender bone; the latter absent.</p></tp:treatment-sec><tp:treatment-sec sec-type="description" id="SECID0EEPAI"><title>Measurements</title><p><bold>(mm).</bold> Male (<italic>n</italic> = 2), pronotum: length × width 1.6–2.1 × 2.6–2.9, tegmina length: 10.3–11.2, overall length: 12.5–13.1.</p></tp:treatment-sec><tp:treatment-sec sec-type="description" id="SECID0EOPAI"><title>Description.</title><p><bold>Male. <italic>Coloration</italic></bold>: body yellowish-brown (Fig. <xref ref-type="fig" rid="F5">5A, B</xref>). Face yellowish-brown. Interocular space with a dark brown band. Ocelli spots white, interocelli space with a brown band. Antennae dark linen-colored. Clypeus dark yellowish-brown (Fig. <xref ref-type="fig" rid="F5">5C</xref>). Maxillary palps yellowish-brown (Fig. <xref ref-type="fig" rid="F5">5E</xref>). Pronotal disc yellowish-brown with dark brown stripes, and lateral borders light linen-colored (Fig. <xref ref-type="fig" rid="F5">5D</xref>). Tegmina pale yellow, wings medium brown (Fig. <xref ref-type="fig" rid="F5">5F, G</xref>). Abdomen pale yellowish-brown. Cerci pale yellowish-brown (Fig. <xref ref-type="fig" rid="F5">5K</xref>). Styli faint yellow (Fig. <xref ref-type="fig" rid="F5">5M</xref>). <bold><italic>Head</italic></bold>: vertex slightly exposed, distance between interocular same length as antennal sockets space (Fig. <xref ref-type="fig" rid="F5">5C</xref>). Pronotum nearly trapezoidal, broader than long, the widest part after the midpoint, the front and posterior margins nearly straight, and the postero-lateral angle blunt and round; the disc with symmetrical irregular macules (Fig. <xref ref-type="fig" rid="F5">5D</xref>). The third, fourth palpi of approximately same length, both obviously longer than the fifth, the fifth obviously expanded (Fig. <xref ref-type="fig" rid="F5">5E</xref>). <bold><italic>Tegmina and wings</italic></bold>: tegmina and wings fully developed, both extending beyond the end of abdomen (Fig. <xref ref-type="fig" rid="F5">5A, B</xref>). Tegmina with <abbrev xmlns:xlink="http://www.w3.org/1999/xlink" xlink:title="subcosta posterior" id="ABBRID0EKRAI" xlink:type="simple">ScP</abbrev> simple, R multi-branched, M straight with six complete branches. Hind wings with <abbrev xmlns:xlink="http://www.w3.org/1999/xlink" xlink:title="subcosta posterior" id="ABBRID0EORAI" xlink:type="simple">ScP</abbrev> and <abbrev xmlns:xlink="http://www.w3.org/1999/xlink" xlink:title="radius anterior" id="ABBRID0ESRAI" xlink:type="simple">RA</abbrev> expanded at apex; M straight and simple, without branches; <abbrev xmlns:xlink="http://www.w3.org/1999/xlink" xlink:title="cubitus anterior" id="ABBRID0EWRAI" xlink:type="simple">CuA</abbrev> with five complete branches (Fig. <xref ref-type="fig" rid="F5">5F, G</xref>). <bold><italic>Legs</italic></bold>: anteroventral margin of front femur type B<sub>3</sub> (Fig. <xref ref-type="fig" rid="F5">5H</xref>). Pulvilli present on four proximal tarsomeres. Tarsal claws symmetrical and specialized, inner margin serrated, arolia present (Fig. <xref ref-type="fig" rid="F5">5I</xref>). <bold><italic>Abdomen and genitalia</italic></bold>: eighth abdominal tergum specialized with a tuft (Fig. <xref ref-type="fig" rid="F5">5J</xref>). Supra-anal plate transverse, posterior margin protruded. Paraprocts similar, splitting into two pieces, apex with tufts (Fig. <xref ref-type="fig" rid="F5">5K</xref>). Subgenital plate symmetrical, lateral borders flip inwards with spines and hairs. Styli similar, slender; interstylar region obviously convex, two sides convex and curved inwards, each side with three spines (Fig. <xref ref-type="fig" rid="F5">5M</xref>). Left phallomere complex, irregular bone-shaped, with a short spine (Fig. <xref ref-type="fig" rid="F5">5L</xref>). Median phallomere slender rod-shaped, obviously curved, apex with ordered long spines; the accessory structure arched, on at rightmost end with spines, left apex with a slender bone with apex sharp (Fig. <xref ref-type="fig" rid="F5">5M</xref>). Hook phallomere on the right side, apex curved inwards with a short spine (Fig. <xref ref-type="fig" rid="F5">5N</xref>).</p><fig id="F5" position="float" orientation="portrait"><object-id xmlns:xlink="http://www.w3.org/1999/xlink" content-type="doi" xlink:type="simple">10.3897/zookeys.1036.63232.figure5</object-id><object-id xmlns:xlink="http://www.w3.org/1999/xlink" content-type="arpha" xlink:type="simple">25024E46-FFB4-5225-926D-0D09A258B9B0</object-id><label>Figure 5.</label><caption><p><bold>A–N</bold><italic><tp:taxon-name><tp:taxon-name-part taxon-name-part-type="genus" reg="Margattea">Margattea</tp:taxon-name-part> <tp:taxon-name-part taxon-name-part-type="species" reg="cuspidata">cuspidata</tp:taxon-name-part></tp:taxon-name></italic> sp. nov., male <bold>A</bold> holotype, dorsal view <bold>B</bold> holotype, ventral view <bold>C</bold> head, ventral view <bold>D</bold> pronotum, dorsal view <bold>E</bold> maxillary palpi, ventral view <bold>F</bold> tegmen, dorsal view <bold>G</bold> hind wing, dorsal view <bold>H</bold> front femur, ventral view <bold>I</bold> tarsal claws <bold>J</bold> eighth abdominal terga <bold>K</bold> supra-anal plate and paraprocts, ventral view <bold>L</bold> left phallomere, dorsal view <bold>M</bold> subgenital plate and median phallomere, dorsal view <bold>N</bold> hook-like phallomere, dorsal view. Scale bars: 5 mm (<bold>A, B</bold>); 0.5 mm (<bold>C–H, J, K–N</bold>); 0.1 mm (<bold>I</bold>).</p></caption><graphic xmlns:xlink="http://www.w3.org/1999/xlink" xlink:href="zookeys-1036-121-g005.jpg" position="float" orientation="portrait" xlink:type="simple" id="oo_541172.jpg"><uri content-type="original_file" xlink:type="simple">https://binary.pensoft.net/fig/541172</uri></graphic></fig><p><bold>Female</bold> unknown.</p></tp:treatment-sec><tp:treatment-sec sec-type="etymology" id="SECID0EGVAI"><title>Etymology.</title><p>The latin name “<italic>cuspidatus</italic>” refers to interstylar region obviously convex, two sides convex and curved inwards.</p></tp:treatment-sec><tp:treatment-sec sec-type="distribution" id="SECID0EOVAI"><title>Distribution.</title><p>China (Guangxi).</p></tp:treatment-sec><ref-list><ref id="B23"><mixed-citation xmlns:xlink="http://www.w3.org/1999/xlink" xlink:type="simple"><person-group><name name-style="western"><surname>Wang</surname><given-names>JJ</given-names></name><name name-style="western"><surname>Li</surname><given-names>XR</given-names></name><name name-style="western"><surname>Wang</surname><given-names>ZQ</given-names></name><name name-style="western"><surname>Che</surname><given-names>YL</given-names></name></person-group> (<year>2014</year>) <article-title>Four new and three redescribed species of the cockroach genus <italic><tp:taxon-name><tp:taxon-name-part taxon-name-part-type="genus">Margattea</tp:taxon-name-part></tp:taxon-name></italic> Shelford, 1911 (<tp:taxon-name><tp:taxon-name-part taxon-name-part-type="order">Blattodea</tp:taxon-name-part></tp:taxon-name>, <tp:taxon-name><tp:taxon-name-part taxon-name-part-type="family">Ectobiidae</tp:taxon-name-part></tp:taxon-name>, <tp:taxon-name><tp:taxon-name-part taxon-name-part-type="subfamily">Pseudophyllodromiinae</tp:taxon-name-part></tp:taxon-name>) from China.</article-title><source>Zootaxa</source><volume>3827</volume>(<issue>1</issue>): <fpage>31</fpage>–<lpage>44</lpage>. <ext-link xlink:type="simple" ext-link-type="doi" xlink:href="10.11646/zootaxa.3827.1.3">https://doi.org/10.11646/zootaxa.3827.1.3</ext-link></mixed-citation></ref></ref-list></tp:taxon-treatment>
