# Supplementary material for: Species delimitation of Margattea cockroaches from China, with seven new species (Blattodea, Ectobiidae, Pseudophyllodromiinae)
Source: Zookeys. 2021 May 10;1036:121–51. doi: 10.3897/zookeys.1036.63232 (PMC8128847; doi:10.3897/zookeys.1036.63232)
Supplement: XML Treatment for Margattea caudata [file zookeys.1036.63232-treatment3.xml]

<!DOCTYPE tp:taxon-treatment
  PUBLIC "-//TaxonX//DTD Taxonomic Treatment Publishing DTD v0 20100105//EN" "tax-treatment-NSO.dtd">
<tp:taxon-treatment xmlns:tp="http://www.plazi.org/taxpub"><tp:treatment-meta><kwd-group><label>Taxon classification</label><kwd><named-content xmlns:xlink="http://www.w3.org/1999/xlink" content-type="kingdom">Animalia</named-content></kwd><kwd><named-content xmlns:xlink="http://www.w3.org/1999/xlink" content-type="order">Blattodea</named-content></kwd><kwd><named-content xmlns:xlink="http://www.w3.org/1999/xlink" content-type="family">Ectobiidae</named-content></kwd></kwd-group><mixed-citation publication-type="journal"><person-group><name><surname>He</surname><given-names>Jia-Jun</given-names></name><name><surname>Jin</surname><given-names>Du-Ting</given-names></name><name><surname>Wang</surname><given-names>Yi-Shu</given-names></name><name><surname>Che</surname><given-names>Yan-Li</given-names></name><name><surname>Wang</surname><given-names>Zong-Qing</given-names></name></person-group><article-title>Species delimitation of <italic><tp:taxon-name><tp:taxon-name-part taxon-name-part-type="genus" reg="Margattea">Margattea</tp:taxon-name-part></tp:taxon-name></italic> cockroaches from China, with seven new species (<tp:taxon-name><tp:taxon-name-part taxon-name-part-type="order">Blattodea</tp:taxon-name-part></tp:taxon-name>, <tp:taxon-name><tp:taxon-name-part taxon-name-part-type="family">Ectobiidae</tp:taxon-name-part></tp:taxon-name>, <tp:taxon-name><tp:taxon-name-part taxon-name-part-type="subfamily">Pseudophyllodromiinae</tp:taxon-name-part></tp:taxon-name>)</article-title><source>Zookeys</source><day>10</day><month>5</month><year>2021</year><volume>1036</volume><fpage>121</fpage><lpage>151</lpage><pub-id pub-id-type="doi">10.3897/zookeys.1036.63232</pub-id></mixed-citation></tp:treatment-meta><tp:nomenclature><tp:taxon-name><object-id xmlns:xlink="http://www.w3.org/1999/xlink" content-type="arpha" xlink:type="simple">43B31FEC-D167-5976-B8FC-C56AAA8EBF4D</object-id>
              <tp:taxon-name-part taxon-name-part-type="genus" reg="Margattea">Margattea</tp:taxon-name-part>
              <tp:taxon-name-part taxon-name-part-type="species" reg="caudata">caudata</tp:taxon-name-part>
              <object-id xmlns:xlink="http://www.w3.org/1999/xlink" content-type="zoobank" xlink:type="simple">http://zoobank.org/D3FF2635-DB1C-42D1-B087-890314430081</object-id>
            </tp:taxon-name><tp:taxon-authority>J-J He &amp; Z-Q Wang</tp:taxon-authority><tp:taxon-status xmlns:xlink="http://www.w3.org/1999/xlink" xlink:type="simple">sp. nov.</tp:taxon-status><xref ref-type="fig" rid="F6">Figure 6A–N</xref></tp:nomenclature><tp:treatment-sec sec-type="type material" id="SECID0EAXAI"><title>Type material.</title><p><bold><italic>Holotype</italic>:</bold> China • ♂; Meizihu Reservoir, Pu’er City, Yunnan Province; 1400 m; 21-V-2016; Lu Qiu, Zhi-Wei Qiu leg; <abbrev xmlns:xlink="http://www.w3.org/1999/xlink" content-type="institution" xlink:title="the Institute of Entomology, Southwest University, Chongqing, China" id="ABBRID0ELXAI" xlink:type="simple">SWU</abbrev>-B-EC141301. <bold><italic>Paratypes</italic></bold>: China • 6♂♂; 1 ♀, same data as holotype <abbrev xmlns:xlink="http://www.w3.org/1999/xlink" content-type="institution" xlink:title="the Institute of Entomology, Southwest University, Chongqing, China" id="ABBRID0ETXAI" xlink:type="simple">SWU</abbrev>-B-EC141302-141308.</p></tp:treatment-sec><tp:treatment-sec sec-type="material" id="SECID0EYXAI"><title>Other materials.</title><p>China • 2♀♀; Meizihu Reservoir, Pu’er City, Yunnan Province; 1400 m; 20-V-2016; Lu Qiu, Zhi-Wei Qiu leg.</p></tp:treatment-sec><tp:treatment-sec sec-type="diagnosis" id="SECID0E4XAI"><title>Diagnosis.</title><p>This species is similar to <italic><tp:taxon-name><tp:taxon-name-part taxon-name-part-type="genus" reg="Margattea">M.</tp:taxon-name-part> <tp:taxon-name-part taxon-name-part-type="species" reg="mckittrickae">mckittrickae</tp:taxon-name-part></tp:taxon-name></italic> Wang, Che &amp; Wang, 2009 in general appearance, but it can be differentiated from the latter by the following characters: 1) interstylar region obviously convex, fishtail-shaped, while the latter slightly convex; 2) left phallomere complex, irregular bone-shaped, while in the latter, two sides of left phallomere sheet-like; and 3) median phallomere with one accessory structure, while the latter with two accessory structures.</p></tp:treatment-sec><tp:treatment-sec sec-type="description" id="SECID0EOYAI"><title>Measurements</title><p><bold>(mm).</bold> Male (<italic>n</italic> = 4), pronotum: length × width 2.7–2.8 × 3.1–3.6, tegmina length: 10.4–12.6, overall length: 12.8–14.1. Female, pronotum: length × width 2.5–3.0 × 3.6–3.7, tegmina length: 9.0–9.1, overall length: 11.7–12.6.</p></tp:treatment-sec><tp:treatment-sec sec-type="description" id="SECID0EYYAI"><title>Description.</title><p><bold>Male. <italic>Coloration</italic></bold>: body pale brown with yellowish-brown (Fig. <xref ref-type="fig" rid="F6">6A, B</xref>). Face pale yellowish-brown. Interocular space with a brown band. Ocelli spots white, interocellar space with a brown band. Antennae light linen-colored. Clypeus medium yellowish-brown (Fig. <xref ref-type="fig" rid="F6">6C</xref>). Maxillary palps dark yellowish-brown (Fig. <xref ref-type="fig" rid="F6">6E</xref>). Pronotal disc pale yellowish-brown with brown stripes and two lateral borders light yellowish-brown (Fig. <xref ref-type="fig" rid="F6">6D</xref>). Tegmina yellowish-brown and wings medium brown (Fig. <xref ref-type="fig" rid="F6">6F, G</xref>). Abdomen pale yellowish-brown. Cerci yellowish-brown (Fig. <xref ref-type="fig" rid="F6">6K</xref>). Styli faint yellow (Fig. <xref ref-type="fig" rid="F6">6M</xref>). <bold><italic>Head</italic></bold>: vertex slightly exposed, interocular distance interocular same length as antennal socket space (Fig. <xref ref-type="fig" rid="F6">6C</xref>). Pronotum nearly trapezoidal, broader than long, the widest part after the midpoint, the front and posterior margins nearly straight, and postero-lateral angle blunt and round; disc with symmetrical irregular macules (Fig. <xref ref-type="fig" rid="F6">6D</xref>). Third and fourth palpi of approximately same length, both obviously longer than the fifth, fifth palp obviously expanded (Fig. <xref ref-type="fig" rid="F6">6E</xref>). <bold><italic>Tegmina and wings</italic></bold>: tegmina and wings fully developed, both extending beyond the end of abdomen (Fig. <xref ref-type="fig" rid="F6">6A, B</xref>). Tegmina with <abbrev xmlns:xlink="http://www.w3.org/1999/xlink" xlink:title="subcosta posterior" id="ABBRID0EU1AI" xlink:type="simple">ScP</abbrev> simple, R multi-branched, M straight with five complete branches. Hind wings with <abbrev xmlns:xlink="http://www.w3.org/1999/xlink" xlink:title="subcosta posterior" id="ABBRID0EY1AI" xlink:type="simple">ScP</abbrev> and <abbrev xmlns:xlink="http://www.w3.org/1999/xlink" xlink:title="radius anterior" id="ABBRID0E31AI" xlink:type="simple">RA</abbrev> expanded at apex; M straight and simple, without branches; <abbrev xmlns:xlink="http://www.w3.org/1999/xlink" xlink:title="cubitus anterior" id="ABBRID0EA2AI" xlink:type="simple">CuA</abbrev> with 7 complete branches (Fig. <xref ref-type="fig" rid="F6">6F, G</xref>). <bold><italic>Legs</italic></bold>: anteroventral margin of front femur type B<sub>2</sub> (Fig. <xref ref-type="fig" rid="F6">6H</xref>). Pulvilli present on four proximal tarsomeres. Tarsal claws symmetrical and specialized, inner margin serrated, arolia present (Fig. <xref ref-type="fig" rid="F6">6I</xref>). <bold><italic>Abdomen and genitalia</italic></bold>: eighth abdominal tergum specialized with a tuft (Fig. <xref ref-type="fig" rid="F6">6J</xref>). Supra-anal plate transverse, posterior margin protruded. Paraprocts similar, splitting into two pieces, apex with tufts (Fig. <xref ref-type="fig" rid="F6">6K</xref>). Subgenital plate symmetrical, the middle of front margin slightly concave; the base of two lateral margins concave, apex flips inwards with tufts. Styli similar, slender, distinctly separated; interstylar region obviously convex, fishtail-shaped, middle space slightly concave, two lateral angles convex with short spines (Fig. <xref ref-type="fig" rid="F6">6M</xref>). Left phallomere complex, irregular bone-shaped, with short spine (Fig. <xref ref-type="fig" rid="F6">6L</xref>). Median phallomere slender rod-shaped, apex splitting into two parts, each with some long spines (Fig. <xref ref-type="fig" rid="F6">6M</xref>). Hook phallomere on the right side, apex curved inwards with a short spine (Fig. <xref ref-type="fig" rid="F6">6N</xref>).</p><fig id="F6" position="float" orientation="portrait"><object-id xmlns:xlink="http://www.w3.org/1999/xlink" content-type="doi" xlink:type="simple">10.3897/zookeys.1036.63232.figure6</object-id><object-id xmlns:xlink="http://www.w3.org/1999/xlink" content-type="arpha" xlink:type="simple">94FB6C61-A26D-5ED7-840A-6817A909A260</object-id><label>Figure 6.</label><caption><p><bold>A–N</bold><italic><tp:taxon-name><tp:taxon-name-part taxon-name-part-type="genus" reg="Margattea">Margattea</tp:taxon-name-part> <tp:taxon-name-part taxon-name-part-type="species" reg="caudata">caudata</tp:taxon-name-part></tp:taxon-name></italic> sp. nov., male <bold>A</bold> holotype, dorsal view <bold>B</bold> holotype, ventral view <bold>C</bold> head, ventral view <bold>D</bold> pronotum, dorsal view <bold>E</bold> maxillary palpi segments 3–5, ventral view <bold>F</bold> tegmen, dorsal view <bold>G</bold> hind wing, dorsal view <bold>H</bold> front femur, ventral view <bold>I</bold> tarsal claws <bold>J</bold> eighth abdominal terga <bold>K</bold> supra-anal plate and paraprocts, ventral view <bold>L</bold> left phallomere, dorsal view <bold>M</bold> subgenital plate and median phallomere, dorsal view <bold>N</bold> hook-like phallomere, dorsal view. Scale bars: 5 mm (<bold>A, B</bold>); 0.5 mm (<bold>C–H, J, K–N</bold>); 0.1 mm (<bold>I</bold>).</p></caption><graphic xmlns:xlink="http://www.w3.org/1999/xlink" xlink:href="zookeys-1036-121-g006.jpg" position="float" orientation="portrait" xlink:type="simple" id="oo_541173.jpg"><uri content-type="original_file" xlink:type="simple">https://binary.pensoft.net/fig/541173</uri></graphic></fig><p><bold>Female</bold> with tegmina and wings slightly reduced.</p></tp:treatment-sec><tp:treatment-sec sec-type="etymology" id="SECID0EQ5AI"><title>Etymology.</title><p>The latin name “<italic>caudatus</italic>” meaning “tail”, refers to the fishtail-shaped convexity on interstylar region.</p></tp:treatment-sec><tp:treatment-sec sec-type="distribution" id="SECID0EY5AI"><title>Distribution.</title><p>China (Yunnan).</p></tp:treatment-sec></tp:taxon-treatment>
