# Supplementary material for: Species delimitation of Margattea cockroaches from China, with seven new species (Blattodea, Ectobiidae, Pseudophyllodromiinae)
Source: Zookeys. 2021 May 10;1036:121–51. doi: 10.3897/zookeys.1036.63232 (PMC8128847; doi:10.3897/zookeys.1036.63232)
Supplement: XML Treatment for Margattea disparilis [file zookeys.1036.63232-treatment4.xml]

<!DOCTYPE tp:taxon-treatment
  PUBLIC "-//TaxonX//DTD Taxonomic Treatment Publishing DTD v0 20100105//EN" "tax-treatment-NSO.dtd">
<tp:taxon-treatment xmlns:tp="http://www.plazi.org/taxpub"><tp:treatment-meta><kwd-group><label>Taxon classification</label><kwd><named-content xmlns:xlink="http://www.w3.org/1999/xlink" content-type="kingdom">Animalia</named-content></kwd><kwd><named-content xmlns:xlink="http://www.w3.org/1999/xlink" content-type="order">Blattodea</named-content></kwd><kwd><named-content xmlns:xlink="http://www.w3.org/1999/xlink" content-type="family">Ectobiidae</named-content></kwd></kwd-group><mixed-citation publication-type="journal"><person-group><name><surname>He</surname><given-names>Jia-Jun</given-names></name><name><surname>Jin</surname><given-names>Du-Ting</given-names></name><name><surname>Wang</surname><given-names>Yi-Shu</given-names></name><name><surname>Che</surname><given-names>Yan-Li</given-names></name><name><surname>Wang</surname><given-names>Zong-Qing</given-names></name></person-group><article-title>Species delimitation of <italic><tp:taxon-name><tp:taxon-name-part taxon-name-part-type="genus" reg="Margattea">Margattea</tp:taxon-name-part></tp:taxon-name></italic> cockroaches from China, with seven new species (<tp:taxon-name><tp:taxon-name-part taxon-name-part-type="order">Blattodea</tp:taxon-name-part></tp:taxon-name>, <tp:taxon-name><tp:taxon-name-part taxon-name-part-type="family">Ectobiidae</tp:taxon-name-part></tp:taxon-name>, <tp:taxon-name><tp:taxon-name-part taxon-name-part-type="subfamily">Pseudophyllodromiinae</tp:taxon-name-part></tp:taxon-name>)</article-title><source>Zookeys</source><day>10</day><month>5</month><year>2021</year><volume>1036</volume><fpage>121</fpage><lpage>151</lpage><pub-id pub-id-type="doi">10.3897/zookeys.1036.63232</pub-id></mixed-citation></tp:treatment-meta><tp:nomenclature><tp:taxon-name><object-id xmlns:xlink="http://www.w3.org/1999/xlink" content-type="arpha" xlink:type="simple">1F87B345-5C95-56EF-8E4C-38A4256A6551</object-id>
              <tp:taxon-name-part taxon-name-part-type="genus" reg="Margattea">Margattea</tp:taxon-name-part>
              <tp:taxon-name-part taxon-name-part-type="species" reg="disparilis">disparilis</tp:taxon-name-part>
              <object-id xmlns:xlink="http://www.w3.org/1999/xlink" content-type="zoobank" xlink:type="simple">http://zoobank.org/484B73A3-9A9D-4922-81FB-CF7CE1E7C986</object-id>
            </tp:taxon-name><tp:taxon-authority>J-J He &amp; Z-Q Wang</tp:taxon-authority><tp:taxon-status xmlns:xlink="http://www.w3.org/1999/xlink" xlink:type="simple">sp. nov.</tp:taxon-status><xref ref-type="fig" rid="F7">Figure 7A–N</xref></tp:nomenclature><tp:treatment-sec sec-type="type material" id="SECID0EKABI"><title>Type material.</title><p><bold><italic>Holotype</italic>:</bold> China • ♂; Wangtianshu Scenery Spot, Mengla County, Xishuangbanna Prefecture, Yunnan Province; 720 m; 23-V-2016; Lu Qiu, Zhi-Wei Qiu leg; <abbrev xmlns:xlink="http://www.w3.org/1999/xlink" content-type="institution" xlink:title="the Institute of Entomology, Southwest University, Chongqing, China" id="ABBRID0EVABI" xlink:type="simple">SWU</abbrev>-B-EC141401. <bold><italic>Paratypes</italic></bold>: China • ♂; Gougu Tropical Rainforest, Xishuangbanna Tropical Botanical Garden (CAS), Menglun Town, Jinghong City, Yunnan Province; 570 m; 26-V-2016; Lu Qiu, Zhi-Wei Qiu leg; <abbrev xmlns:xlink="http://www.w3.org/1999/xlink" content-type="institution" xlink:title="the Institute of Entomology, Southwest University, Chongqing, China" id="ABBRID0E4ABI" xlink:type="simple">SWU</abbrev>-B-EC141402.</p></tp:treatment-sec><tp:treatment-sec sec-type="material" id="SECID0ECBBI"><title>Other material.</title><p>China • 1♂; Lvshilin (Green Stone Forest), Xishuangbanna Tropical Botanical Garden (CAS), Menglun Town, Jinghong City, Yunnan Province; 25-V-2016; Lu Qiu, Zhi-Wei Qiu leg.</p></tp:treatment-sec><tp:treatment-sec sec-type="diagnosis" id="SECID0EHBBI"><title>Diagnosis.</title><p>This species is similar to <italic><tp:taxon-name><tp:taxon-name-part taxon-name-part-type="genus" reg="Margattea">M.</tp:taxon-name-part> <tp:taxon-name-part taxon-name-part-type="species" reg="flexa">flexa</tp:taxon-name-part></tp:taxon-name></italic><xref ref-type="bibr" rid="B23">Wang et al., 2014</xref> in male genitalia, but it can be differentiated from the latter by the following characters: 1) interstylar region obviously irregularly convex, the left part obviously larger than the right, while in the latter, interstylar region obviously regularly convex; 2) the left part of the accessory structure of median phallomere with a brush, absent in the latter.</p></tp:treatment-sec><tp:treatment-sec sec-type="description" id="SECID0E3BBI"><title>Measurements</title><p><bold>(mm).</bold> Male (<italic>n</italic> = 3), pronotum: length × width 2.4–2.6 × 3.2–3.5, tegmina length: 9.3–9.9, overall length: 11.2–11.9.</p></tp:treatment-sec><tp:treatment-sec sec-type="description" id="SECID0EGCBI"><title>Description.</title><p><bold>Male. <italic>Coloration</italic></bold>: body yellowish-brown with pale brown (Fig. <xref ref-type="fig" rid="F7">7A, B</xref>). Face yellowish-brown. Interocular space with a dark brown band. Ocellar spots white and small, interocellar space with a brown band. Antennae light linen- colored. Clypeus medium yellowish-brown (Fig. <xref ref-type="fig" rid="F7">7C</xref>). Maxillary palps light yellowish-brown to yellowish-brown (Fig. <xref ref-type="fig" rid="F7">7E</xref>). Pronotal disc yellowish-brown with brown stripes and two lateral borders light yellow (Fig. <xref ref-type="fig" rid="F7">7D</xref>). Tegmina light fawn, wings and legs pale brown (Fig. <xref ref-type="fig" rid="F7">7F, G</xref>). Abdomen light linen with pale yellowish-brown. Cerci pale brown (Fig. <xref ref-type="fig" rid="F7">7K</xref>). Styli light yellowish-brown (Fig. <xref ref-type="fig" rid="F7">7M</xref>). <bold><italic>Head</italic></bold>: vertex slightly exposed, distance between interocular same length antennal sockets space (Fig. <xref ref-type="fig" rid="F7">7C</xref>). Pronotum nearly trapezoidal, broader than long, the widest part after the midpoint, the front and posterior margins nearly straight, and postero-lateral angle blunt and round; disc with symmetrical irregular macules (Fig. <xref ref-type="fig" rid="F7">7D</xref>). Third and fourth palpi of approximately the same length, both obviously longer than fifth, fifth palp obviously expanded (Fig. <xref ref-type="fig" rid="F7">7E</xref>). <bold><italic>Tegmina and wings</italic></bold>: tegmina and wings developed, both extending the end of abdomen (Fig. <xref ref-type="fig" rid="F7">7A-B</xref>). Tegmina with <abbrev xmlns:xlink="http://www.w3.org/1999/xlink" xlink:title="subcosta posterior" id="ABBRID0ECEBI" xlink:type="simple">ScP</abbrev> simple, R multi-branched, M straight with seven complete branches. Hind wings with <abbrev xmlns:xlink="http://www.w3.org/1999/xlink" xlink:title="subcosta posterior" id="ABBRID0EGEBI" xlink:type="simple">ScP</abbrev> and <abbrev xmlns:xlink="http://www.w3.org/1999/xlink" xlink:title="radius anterior" id="ABBRID0EKEBI" xlink:type="simple">RA</abbrev> expanded at apex; M straight and simple, without branches; <abbrev xmlns:xlink="http://www.w3.org/1999/xlink" xlink:title="cubitus anterior" id="ABBRID0EOEBI" xlink:type="simple">CuA</abbrev> with five complete branches (Fig. <xref ref-type="fig" rid="F7">7F, G</xref>). <bold><italic>Legs</italic></bold>: anteroventral margin of front femur type B<sub>3</sub> (Fig. <xref ref-type="fig" rid="F7">7H</xref>). Pulvilli present on four proximal tarsomeres. Tarsal claws symmetrical and specialized, inner margin serrated, arolia present (Fig. <xref ref-type="fig" rid="F7">7I</xref>). <bold><italic>Abdomen and genitalia</italic></bold>: eighth abdominal tergum specialized with a tuft (Fig. <xref ref-type="fig" rid="F7">7J</xref>). Supra-anal plate transverse, posterior margin convex. Paraprocts simple, similar, splitting into two pieces, base with tufts (Fig. <xref ref-type="fig" rid="F7">7K</xref>). Subgenital plate asymmetrical. Styli similar, slender, distinctly separated; interstylar region obviously irregularly convex, middle part concave, two lateral angles spherical with some short thorns, left angle obviously larger than right (Fig. <xref ref-type="fig" rid="F7">7M</xref>). Left phallomere complex, irregular bone-shaped, with a long spine (Fig. <xref ref-type="fig" rid="F7">7L</xref>). Median phallomere slender rod-shaped, base splitting into some long spines; the accessory structure arched, at leftmost end with a brush (Fig. <xref ref-type="fig" rid="F7">7M</xref>). Hook phallomere on right side, base curved inwards with a short spine (Fig. <xref ref-type="fig" rid="F7">7N</xref>).</p><fig id="F7" position="float" orientation="portrait"><object-id xmlns:xlink="http://www.w3.org/1999/xlink" content-type="doi" xlink:type="simple">10.3897/zookeys.1036.63232.figure7</object-id><object-id xmlns:xlink="http://www.w3.org/1999/xlink" content-type="arpha" xlink:type="simple">FD2AD99F-16F2-5FC6-BE6C-8BB9FBC7472B</object-id><label>Figure 7.</label><caption><p><bold>A–N</bold><italic><tp:taxon-name><tp:taxon-name-part taxon-name-part-type="genus" reg="Margattea">Margattea</tp:taxon-name-part> <tp:taxon-name-part taxon-name-part-type="species" reg="disparilis">disparilis</tp:taxon-name-part></tp:taxon-name></italic> sp. nov., male <bold>A</bold> holotype, dorsal view <bold>B</bold> holotype, ventral view <bold>C</bold> head, ventral view <bold>D</bold> pronotum, dorsal view <bold>E</bold> maxillary palpi segments 3–5, ventral view <bold>F</bold> tegmen, dorsal view <bold>G</bold> hind wing, dorsal view <bold>H</bold> front femur, ventral view <bold>I</bold> tarsal claws <bold>J</bold> eighth abdominal terga <bold>K</bold> supra-anal plate and paraprocts, ventral view <bold>L</bold> left phallomere, dorsal view <bold>M</bold> subgenital plate and median phallomere, dorsal view <bold>N</bold> hook-like phallomere, dorsal view. Scale bars: 5 mm (<bold>A, B</bold>); 0.5 mm (<bold>C–H, J, K–N</bold>); 0.1 mm (<bold>I</bold>).</p></caption><graphic xmlns:xlink="http://www.w3.org/1999/xlink" xlink:href="zookeys-1036-121-g007.jpg" position="float" orientation="portrait" xlink:type="simple" id="oo_541174.jpg"><uri content-type="original_file" xlink:type="simple">https://binary.pensoft.net/fig/541174</uri></graphic></fig><p><bold>Female</bold> unknown.</p></tp:treatment-sec><tp:treatment-sec sec-type="etymology" id="SECID0E5HBI"><title>Etymology.</title><p>The latin name “<italic><tp:taxon-name><tp:taxon-name-part taxon-name-part-type="genus" reg="Margattea"/><tp:taxon-name-part taxon-name-part-type="species" reg="disparilis">disparilis</tp:taxon-name-part></tp:taxon-name></italic>” refers to the interstylar region obviously irregular convex.</p></tp:treatment-sec><tp:treatment-sec sec-type="distribution" id="SECID0EOIBI"><title>Distribution.</title><p>China (Yunnan).</p></tp:treatment-sec><ref-list><ref id="B23"><mixed-citation xmlns:xlink="http://www.w3.org/1999/xlink" xlink:type="simple"><person-group><name name-style="western"><surname>Wang</surname><given-names>JJ</given-names></name><name name-style="western"><surname>Li</surname><given-names>XR</given-names></name><name name-style="western"><surname>Wang</surname><given-names>ZQ</given-names></name><name name-style="western"><surname>Che</surname><given-names>YL</given-names></name></person-group> (<year>2014</year>) <article-title>Four new and three redescribed species of the cockroach genus <italic><tp:taxon-name><tp:taxon-name-part taxon-name-part-type="genus">Margattea</tp:taxon-name-part></tp:taxon-name></italic> Shelford, 1911 (<tp:taxon-name><tp:taxon-name-part taxon-name-part-type="order">Blattodea</tp:taxon-name-part></tp:taxon-name>, <tp:taxon-name><tp:taxon-name-part taxon-name-part-type="family">Ectobiidae</tp:taxon-name-part></tp:taxon-name>, <tp:taxon-name><tp:taxon-name-part taxon-name-part-type="subfamily">Pseudophyllodromiinae</tp:taxon-name-part></tp:taxon-name>) from China.</article-title><source>Zootaxa</source><volume>3827</volume>(<issue>1</issue>): <fpage>31</fpage>–<lpage>44</lpage>. <ext-link xlink:type="simple" ext-link-type="doi" xlink:href="10.11646/zootaxa.3827.1.3">https://doi.org/10.11646/zootaxa.3827.1.3</ext-link></mixed-citation></ref></ref-list></tp:taxon-treatment>
