# Supplementary material for: Species delimitation of Margattea cockroaches from China, with seven new species (Blattodea, Ectobiidae, Pseudophyllodromiinae)
Source: Zookeys. 2021 May 10;1036:121–51. doi: 10.3897/zookeys.1036.63232 (PMC8128847; doi:10.3897/zookeys.1036.63232)
Supplement: XML Treatment for Margattea transversa [file zookeys.1036.63232-treatment5.xml]

<!DOCTYPE tp:taxon-treatment
  PUBLIC "-//TaxonX//DTD Taxonomic Treatment Publishing DTD v0 20100105//EN" "tax-treatment-NSO.dtd">
<tp:taxon-treatment xmlns:tp="http://www.plazi.org/taxpub"><tp:treatment-meta><kwd-group><label>Taxon classification</label><kwd><named-content xmlns:xlink="http://www.w3.org/1999/xlink" content-type="kingdom">Animalia</named-content></kwd><kwd><named-content xmlns:xlink="http://www.w3.org/1999/xlink" content-type="order">Blattodea</named-content></kwd><kwd><named-content xmlns:xlink="http://www.w3.org/1999/xlink" content-type="family">Ectobiidae</named-content></kwd></kwd-group><mixed-citation publication-type="journal"><person-group><name><surname>He</surname><given-names>Jia-Jun</given-names></name><name><surname>Jin</surname><given-names>Du-Ting</given-names></name><name><surname>Wang</surname><given-names>Yi-Shu</given-names></name><name><surname>Che</surname><given-names>Yan-Li</given-names></name><name><surname>Wang</surname><given-names>Zong-Qing</given-names></name></person-group><article-title>Species delimitation of <italic><tp:taxon-name><tp:taxon-name-part taxon-name-part-type="genus" reg="Margattea">Margattea</tp:taxon-name-part></tp:taxon-name></italic> cockroaches from China, with seven new species (<tp:taxon-name><tp:taxon-name-part taxon-name-part-type="order">Blattodea</tp:taxon-name-part></tp:taxon-name>, <tp:taxon-name><tp:taxon-name-part taxon-name-part-type="family">Ectobiidae</tp:taxon-name-part></tp:taxon-name>, <tp:taxon-name><tp:taxon-name-part taxon-name-part-type="subfamily">Pseudophyllodromiinae</tp:taxon-name-part></tp:taxon-name>)</article-title><source>Zookeys</source><day>10</day><month>5</month><year>2021</year><volume>1036</volume><fpage>121</fpage><lpage>151</lpage><pub-id pub-id-type="doi">10.3897/zookeys.1036.63232</pub-id></mixed-citation></tp:treatment-meta><tp:nomenclature><tp:taxon-name><object-id xmlns:xlink="http://www.w3.org/1999/xlink" content-type="arpha" xlink:type="simple">EA22E908-4A50-5924-A0AB-7551CAF6095C</object-id>
              <tp:taxon-name-part taxon-name-part-type="genus" reg="Margattea">Margattea</tp:taxon-name-part>
              <tp:taxon-name-part taxon-name-part-type="species" reg="transversa">transversa</tp:taxon-name-part>
              <object-id xmlns:xlink="http://www.w3.org/1999/xlink" content-type="zoobank" xlink:type="simple">http://zoobank.org/CA538705-BF0B-46C7-9708-29697F9F2ADD</object-id>
            </tp:taxon-name><tp:taxon-authority>J-J He &amp; Z-Q Wang</tp:taxon-authority><tp:taxon-status xmlns:xlink="http://www.w3.org/1999/xlink" xlink:type="simple">sp. nov.</tp:taxon-status><xref ref-type="fig" rid="F8">Figure 8A–N</xref></tp:nomenclature><tp:treatment-sec sec-type="type material" id="SECID0EAKBI"><title>Type material.</title><p><bold>Holotype</bold>: China • ♂; Meizihu Reservoir, Pu’er City, Yunnan Province; 20-V-2016; Lu Qiu, Zhi-Wei Qiu leg; <abbrev xmlns:xlink="http://www.w3.org/1999/xlink" content-type="institution" xlink:title="the Institute of Entomology, Southwest University, Chongqing, China" id="ABBRID0EIKBI" xlink:type="simple">SWU</abbrev>-B-EC141801. <bold>Paratypes</bold>: China • 2♂; same date as for holotype <abbrev xmlns:xlink="http://www.w3.org/1999/xlink" content-type="institution" xlink:title="the Institute of Entomology, Southwest University, Chongqing, China" id="ABBRID0EPKBI" xlink:type="simple">SWU</abbrev>-B-EC141802-141803.</p></tp:treatment-sec><tp:treatment-sec sec-type="material" id="SECID0EUKBI"><title>Other materials.</title><p>China • 1♀; Meizihu Reservoir, Pu’er City, Yunnan Province; 20-V-2016; Lu Qiu, Zhi-Wei Qiu leg. • 1♀; Meizihu Reservoir, Pu’er City, Yunnan Province; 21-V-2016; Lu Qiu, Zhi-Wei Qiu leg.</p></tp:treatment-sec><tp:treatment-sec sec-type="diagnosis" id="SECID0EZKBI"><title>Diagnosis.</title><p>This species is similar to <italic><tp:taxon-name><tp:taxon-name-part taxon-name-part-type="genus" reg="Margattea">M.</tp:taxon-name-part> <tp:taxon-name-part taxon-name-part-type="species" reg="nimbata">nimbata</tp:taxon-name-part></tp:taxon-name></italic> (Shelford, 1907) in male genitalia, but it can be differentiated from the latter by the following characters: 1) median phallomere base with a curved spine, while in the latter, with two curved spines; 2) a long piece of bone extends from the right side of the accessory structure, while absent in the latter; and 3) left phallomere with four long spines; the latter with two long spines.</p></tp:treatment-sec><tp:treatment-sec sec-type="description" id="SECID0EKLBI"><title>Measurements</title><p><bold>(mm).</bold> Male (<italic>n</italic> = 3), pronotum: length × width 2.5–2.6 × 3.2–3.9, tegmina length: 11.7–12.3, overall length: 14.0–14.1. Female, pronotum: length × width 2.6–2.7 × 3.2–3.4, tegmina length: 11.3–11.5, overall length: 13.4–13.6.</p></tp:treatment-sec><tp:treatment-sec sec-type="description" id="SECID0EULBI"><title>Description.</title><p><bold>Male. <italic>Coloration</italic></bold>: body pale yellowish-brown with brown (Fig. <xref ref-type="fig" rid="F8">8A, B</xref>). Face yellowish-brown. Interocular space with a dark brown band. Ocelli spots white and big, interocelli space with a brown band. Antennae pale yellowish-brown. Clypeus medium yellowish-brown. Maxillary palps light yellowish-brown (Fig. <xref ref-type="fig" rid="F8">8E</xref>). Pronotal disc brownish-gray with brown stripes and two lateral borders light grey (Fig. <xref ref-type="fig" rid="F8">8D</xref>). Tegmina pale yellowish-brown, wings grey brown (Fig. <xref ref-type="fig" rid="F8">8F, G</xref>). Abdomen yellowish-brown. Cerci pale yellowish-brown to pale brown (Fig. <xref ref-type="fig" rid="F8">8K</xref>). Styli faint yellow (Fig. <xref ref-type="fig" rid="F8">8M</xref>). <bold><italic>Head</italic></bold>: vertex slightly exposed, interocular distance same length as antennal socket space (Fig. <xref ref-type="fig" rid="F8">8C</xref>). Pronotum nearly trapezoidal, broader than long, widest part after midpoint, front and posterior margins nearly straight, and postero-lateral angle blunt and round; disc with symmetrical irregular macules (Fig. <xref ref-type="fig" rid="F8">8D</xref>). Third and fourth palpi of approximately same length, both obviously longer than fifth palp, fifth palp obviously expanded (Fig. <xref ref-type="fig" rid="F8">8E</xref>). <bold><italic>Tegmina and wings</italic></bold>: tegmina and wings fully developed, both extending beyond the end of abdomen (Fig. <xref ref-type="fig" rid="F8">8A, B</xref>). Tegmina with <abbrev xmlns:xlink="http://www.w3.org/1999/xlink" xlink:title="subcosta posterior" id="ABBRID0EMNBI" xlink:type="simple">ScP</abbrev> simple, R multi-branched, M straight with seven complete branches. Hind wings with <abbrev xmlns:xlink="http://www.w3.org/1999/xlink" xlink:title="subcosta posterior" id="ABBRID0EQNBI" xlink:type="simple">ScP</abbrev> and <abbrev xmlns:xlink="http://www.w3.org/1999/xlink" xlink:title="radius anterior" id="ABBRID0EUNBI" xlink:type="simple">RA</abbrev> expanded at base; M straight and simple, without branches; <abbrev xmlns:xlink="http://www.w3.org/1999/xlink" xlink:title="cubitus anterior" id="ABBRID0EYNBI" xlink:type="simple">CuA</abbrev> with five complete branches (Fig. <xref ref-type="fig" rid="F8">8F, G</xref>). <bold><italic>Legs</italic></bold>: anteroventral margin of front femur type B<sub>2</sub> (Fig. <xref ref-type="fig" rid="F8">8H</xref>). Pulvilli present on four proximal tarsomeres. Tarsal claws symmetrical and specialized, inner margin serrated, arolia present (Fig. <xref ref-type="fig" rid="F8">8I</xref>). <bold><italic>Abdomen and genitalia</italic></bold>: eighth abdominal tergum specialized with a tuft (Fig. <xref ref-type="fig" rid="F8">8J</xref>). Supra-anal plate transverse, posterior margin convex. Paraprocts simple, similar, splitting into two pieces (Fig. <xref ref-type="fig" rid="F8">8K</xref>). Subgenital plate symmetrical. Styli similar, slender, distinctly separated (Fig. <xref ref-type="fig" rid="F8">8M</xref>). Left phallomere complex, irregular bone-shaped, with four spines (Fig. <xref ref-type="fig" rid="F8">8L</xref>). Median phallomere slender rod-shaped, apex with a curved spine; the accessory structure arched, at rightmost end blunt (Fig. <xref ref-type="fig" rid="F8">8M</xref>). Hook phallomere on the right side, base curved inwards with a short spine (Fig. <xref ref-type="fig" rid="F8">8N</xref>).</p><fig id="F8" position="float" orientation="portrait"><object-id xmlns:xlink="http://www.w3.org/1999/xlink" content-type="doi" xlink:type="simple">10.3897/zookeys.1036.63232.figure8</object-id><object-id xmlns:xlink="http://www.w3.org/1999/xlink" content-type="arpha" xlink:type="simple">85AFBB3A-1F28-5E67-B51E-AD9C14C7781A</object-id><label>Figure 8.</label><caption><p><bold>A–N</bold><italic><tp:taxon-name><tp:taxon-name-part taxon-name-part-type="genus" reg="Margattea">Margattea</tp:taxon-name-part> <tp:taxon-name-part taxon-name-part-type="species" reg="transversa">transversa</tp:taxon-name-part></tp:taxon-name></italic> sp. nov., male <bold>A</bold> holotype, dorsal view <bold>B</bold> holotype, ventral view <bold>C</bold> head, ventral view <bold>D</bold> pronotum, dorsal view <bold>E</bold> maxillary palpi segments 3–5, ventral view <bold>F</bold> tegmen, dorsal view <bold>G</bold> hind wing, dorsal view <bold>H</bold> front femur, ventral view <bold>I</bold> tarsal claws <bold>J</bold> eighth abdominal terga <bold>K</bold> supra-anal plate and paraprocts, ventral view <bold>L</bold> left phallomere, dorsal view <bold>M</bold> subgenital plate and median phallomere, dorsal view <bold>N</bold> hook-like phallomere, dorsal view. Scale bars: 5 mm (<bold>A, B</bold>); 0.5 mm (<bold>C–H, J, K–N</bold>); 0.1 mm (<bold>I</bold>).</p></caption><graphic xmlns:xlink="http://www.w3.org/1999/xlink" xlink:href="zookeys-1036-121-g008.jpg" position="float" orientation="portrait" xlink:type="simple" id="oo_541175.jpg"><uri content-type="original_file" xlink:type="simple">https://binary.pensoft.net/fig/541175</uri></graphic></fig><p><bold>Female</bold> same as male.</p></tp:treatment-sec><tp:treatment-sec sec-type="etymology" id="SECID0EIRBI"><title>Etymology.</title><p>The latin name “<italic>transversus</italic>” refers to the interocular space having a dark brown transverse band.</p></tp:treatment-sec><tp:treatment-sec sec-type="distribution" id="SECID0EQRBI"><title>Distribution.</title><p>China (Yunnan).</p></tp:treatment-sec></tp:taxon-treatment>
