# Supplementary material for: Species delimitation of Margattea cockroaches from China, with seven new species (Blattodea, Ectobiidae, Pseudophyllodromiinae)
Source: Zookeys. 2021 May 10;1036:121–51. doi: 10.3897/zookeys.1036.63232 (PMC8128847; doi:10.3897/zookeys.1036.63232)
Supplement: XML Treatment for Margattea paratransversa [file zookeys.1036.63232-treatment6.xml]

<!DOCTYPE tp:taxon-treatment
  PUBLIC "-//TaxonX//DTD Taxonomic Treatment Publishing DTD v0 20100105//EN" "tax-treatment-NSO.dtd">
<tp:taxon-treatment xmlns:tp="http://www.plazi.org/taxpub"><tp:treatment-meta><kwd-group><label>Taxon classification</label><kwd><named-content xmlns:xlink="http://www.w3.org/1999/xlink" content-type="kingdom">Animalia</named-content></kwd><kwd><named-content xmlns:xlink="http://www.w3.org/1999/xlink" content-type="order">Blattodea</named-content></kwd><kwd><named-content xmlns:xlink="http://www.w3.org/1999/xlink" content-type="family">Ectobiidae</named-content></kwd></kwd-group><mixed-citation publication-type="journal"><person-group><name><surname>He</surname><given-names>Jia-Jun</given-names></name><name><surname>Jin</surname><given-names>Du-Ting</given-names></name><name><surname>Wang</surname><given-names>Yi-Shu</given-names></name><name><surname>Che</surname><given-names>Yan-Li</given-names></name><name><surname>Wang</surname><given-names>Zong-Qing</given-names></name></person-group><article-title>Species delimitation of <italic><tp:taxon-name><tp:taxon-name-part taxon-name-part-type="genus" reg="Margattea">Margattea</tp:taxon-name-part></tp:taxon-name></italic> cockroaches from China, with seven new species (<tp:taxon-name><tp:taxon-name-part taxon-name-part-type="order">Blattodea</tp:taxon-name-part></tp:taxon-name>, <tp:taxon-name><tp:taxon-name-part taxon-name-part-type="family">Ectobiidae</tp:taxon-name-part></tp:taxon-name>, <tp:taxon-name><tp:taxon-name-part taxon-name-part-type="subfamily">Pseudophyllodromiinae</tp:taxon-name-part></tp:taxon-name>)</article-title><source>Zookeys</source><day>10</day><month>5</month><year>2021</year><volume>1036</volume><fpage>121</fpage><lpage>151</lpage><pub-id pub-id-type="doi">10.3897/zookeys.1036.63232</pub-id></mixed-citation></tp:treatment-meta><tp:nomenclature><tp:taxon-name><object-id xmlns:xlink="http://www.w3.org/1999/xlink" content-type="arpha" xlink:type="simple">8E1E1D5B-5D7E-57F0-B4A0-768CE9D396BF</object-id>
              <tp:taxon-name-part taxon-name-part-type="genus" reg="Margattea">Margattea</tp:taxon-name-part>
              <tp:taxon-name-part taxon-name-part-type="species" reg="paratransversa">paratransversa</tp:taxon-name-part>
              <object-id xmlns:xlink="http://www.w3.org/1999/xlink" content-type="zoobank" xlink:type="simple">http://zoobank.org/268B5D3F-BC3D-4A0B-93B7-6DC75B28FB60</object-id>
            </tp:taxon-name><tp:taxon-authority>J-J He &amp; Z-Q Wang</tp:taxon-authority><tp:taxon-status xmlns:xlink="http://www.w3.org/1999/xlink" xlink:type="simple">sp. nov.</tp:taxon-status><xref ref-type="fig" rid="F9">Figure 9A–N</xref></tp:nomenclature><tp:treatment-sec sec-type="type material" id="SECID0ECTBI"><title>Type material.</title><p><bold><italic>Holotype</italic>:</bold> China • ♂; Meizihu Reservoir, Pu’er City, Yunnan Province; 1400 m; 21-V-2016; Lu Qiu, Zhi-Wei Qiu leg; <abbrev xmlns:xlink="http://www.w3.org/1999/xlink" content-type="institution" xlink:title="the Institute of Entomology, Southwest University, Chongqing, China" id="ABBRID0ENTBI" xlink:type="simple">SWU</abbrev>-B-EC141701. <bold><italic>Paratype</italic></bold>: China • 6♂♂; same data as holotype; <abbrev xmlns:xlink="http://www.w3.org/1999/xlink" content-type="institution" xlink:title="the Institute of Entomology, Southwest University, Chongqing, China" id="ABBRID0EVTBI" xlink:type="simple">SWU</abbrev>-B-EC141702-141707.</p></tp:treatment-sec><tp:treatment-sec sec-type="material" id="SECID0E1TBI"><title>Other material.</title><p>China • 2♀; Meizihu Reservoir, Pu’er City, Yunnan Province; 1400 m; 20-V-2016; Lu Qiu, Zhi-Wei Qiu leg.</p></tp:treatment-sec><tp:treatment-sec sec-type="diagnosis" id="SECID0E6TBI"><title>Diagnosis.</title><p>This species closely resembles <italic><tp:taxon-name><tp:taxon-name-part taxon-name-part-type="genus" reg="Margattea">Margattea</tp:taxon-name-part> <tp:taxon-name-part taxon-name-part-type="species" reg="transversa">transversa</tp:taxon-name-part></tp:taxon-name></italic> sp. nov., but they can be distinguished by the following characteristics: 1) Left phallomere of the former with three long spines, while the latter with four long spines; 2) In the former, median phallomere apex with a slightly curved spine, while the median phallomere apex of latter with a distinct curved spine. In addition, this species is also similar to <italic><tp:taxon-name><tp:taxon-name-part taxon-name-part-type="genus" reg="Margattea">M.</tp:taxon-name-part> <tp:taxon-name-part taxon-name-part-type="species" reg="nimbata">nimbata</tp:taxon-name-part></tp:taxon-name></italic> (Shelford, 1907) in general appearance, but it can be differentiated from the latter by the following characters: 1) median phallomere base with a curved spine, while in the latter, with two curved spines; 2) A long piece of bone extends from the right side of the accessory structure, while absent in the latter; and 3) left phallomere with three long spines; the latter with two long spines.</p></tp:treatment-sec><tp:treatment-sec sec-type="description" id="SECID0E2UBI"><title>Measurements</title><p><bold>(mm).</bold> Male (<italic>n</italic> = 5), pronotum: length × width 2.7–2.8 × 3.1–3.6, tegmina length: 10.4–12.6, overall length: 12.8–14.1.</p></tp:treatment-sec><tp:treatment-sec sec-type="description" id="SECID0EFVBI"><title>Description.</title><p><bold>Male. <italic>Coloration</italic></bold>: body pale yellowish-brown with yellowish-brown (Fig. <xref ref-type="fig" rid="F9">9A, B</xref>). Face dark yellowish-brown. Interocular space with a brown band. Ocelli spots white. Antennae yellowish-brown. Clypeus pale brown (Fig. <xref ref-type="fig" rid="F9">9C</xref>). Maxillary palps light linen-colored (Fig. <xref ref-type="fig" rid="F9">9E</xref>). Pronotal disc light linen-colored with brown stripes and two lateral borders yellowish-white (Fig. <xref ref-type="fig" rid="F9">9D</xref>). Tegmina pale yellowish-brown, wings medium brown (Fig. <xref ref-type="fig" rid="F9">9F, G</xref>). Abdomen cream-colored to pale brown. Cerci yellowish brown (Fig. <xref ref-type="fig" rid="F9">9K</xref>). Styli faint yellow (Fig. <xref ref-type="fig" rid="F9">9M</xref>). <bold><italic>Head</italic></bold>: vertex slightly exposed, distance between interocular shorter than antennal socket space (Fig. <xref ref-type="fig" rid="F9">9C</xref>). Pronotum nearly trapezoidal, broader than long, the widest part after the midpoint, the front and posterior margins nearly straight, and the postero-lateral angle blunt and round; disc with symmetrical irregular maculae (Fig. <xref ref-type="fig" rid="F9">9D</xref>). Third and fourth palpi of approximately same length, both obviously longer than fifth palp, fifth palp obviously expanded (Fig. <xref ref-type="fig" rid="F9">9E</xref>). <bold><italic>Tegmina and wings</italic></bold>: tegmina and wings fully developed, both extending beyond the end of abdomen (Fig. <xref ref-type="fig" rid="F9">9A, B</xref>). Tegmina with <abbrev xmlns:xlink="http://www.w3.org/1999/xlink" xlink:title="subcosta posterior" id="ABBRID0EBXBI" xlink:type="simple">ScP</abbrev> simple, R multi-branched, M straight with seven complete branches. Hind wings with <abbrev xmlns:xlink="http://www.w3.org/1999/xlink" xlink:title="subcosta posterior" id="ABBRID0EFXBI" xlink:type="simple">ScP</abbrev> and <abbrev xmlns:xlink="http://www.w3.org/1999/xlink" xlink:title="radius anterior" id="ABBRID0EJXBI" xlink:type="simple">RA</abbrev> expanded at apex; M straight and simple without branches; <abbrev xmlns:xlink="http://www.w3.org/1999/xlink" xlink:title="cubitus anterior" id="ABBRID0ENXBI" xlink:type="simple">CuA</abbrev> with five complete branches (Fig. <xref ref-type="fig" rid="F9">9F, G</xref>). <bold><italic>Legs</italic></bold>: anteroventral margin of front femur type B<sub>2</sub> (Fig. <xref ref-type="fig" rid="F9">9H</xref>). Pulvilli present on four proximal tarsomeres. Tarsal claws symmetrical and specialized, inner margin serrated, arolia present (Fig. <xref ref-type="fig" rid="F9">9I</xref>). <bold><italic>Abdomen and genitalia</italic></bold>: eighth abdominal tergum specialized with a tuft (Fig. <xref ref-type="fig" rid="F9">9J</xref>). Supra-anal plate transverse, posterior margin convex. Paraprocts simple, splitting into two pieces, apex with tufts (Fig. <xref ref-type="fig" rid="F9">9K</xref>). Subgenital plate symmetrical. Styli similar, slender, distinctly separated; interstylar region slightly convex (Fig. <xref ref-type="fig" rid="F9">9M</xref>). Left phallomere complex, irregular bone-shaped, with three long spines (Fig. <xref ref-type="fig" rid="F9">9L</xref>). Median phallomere slender rod-shaped, apex with a slightly curved spine; accessory structure arched, a long piece of bone extends from right side of accessory structure (Fig. <xref ref-type="fig" rid="F9">9M</xref>). Hook phallomere on right side, apex curved inwards with a short spine (Fig. <xref ref-type="fig" rid="F9">9N</xref>).</p><fig id="F9" position="float" orientation="portrait"><object-id xmlns:xlink="http://www.w3.org/1999/xlink" content-type="doi" xlink:type="simple">10.3897/zookeys.1036.63232.figure9</object-id><object-id xmlns:xlink="http://www.w3.org/1999/xlink" content-type="arpha" xlink:type="simple">B968BEEE-F167-58EA-8174-108E41F80BDE</object-id><label>Figure 9.</label><caption><p><bold>A–N</bold><italic><tp:taxon-name><tp:taxon-name-part taxon-name-part-type="genus" reg="Margattea">Margattea</tp:taxon-name-part> <tp:taxon-name-part taxon-name-part-type="species" reg="paratransversa">paratransversa</tp:taxon-name-part></tp:taxon-name></italic> sp. nov., male <bold>A</bold> holotype, dorsal view <bold>B</bold> holotype, ventral view <bold>C</bold> head, ventral view <bold>D</bold> pronotum, dorsal view <bold>E</bold> maxillary palpi, ventral view <bold>F</bold> tegmen, dorsal view <bold>G</bold> hind wing, dorsal view <bold>H</bold> front femur, ventral view <bold>I</bold> tarsal claws <bold>J</bold> eighth abdominal terga <bold>K</bold> supra-anal plate and paraprocts, ventral view <bold>L</bold> left phallomere, dorsal view <bold>M</bold> subgenital plate and median phallomere, dorsal view <bold>N</bold> hook-like phallomere, dorsal view. Scale bars: 5 mm (<bold>A, B</bold>); 0.5 mm (<bold>C–H, J, K–N</bold>); 0.1 mm (<bold>I</bold>).</p></caption><graphic xmlns:xlink="http://www.w3.org/1999/xlink" xlink:href="zookeys-1036-121-g009.jpg" position="float" orientation="portrait" xlink:type="simple" id="oo_541176.jpg"><uri content-type="original_file" xlink:type="simple">https://binary.pensoft.net/fig/541176</uri></graphic></fig><p><bold>Female</bold> similar as male.</p></tp:treatment-sec><tp:treatment-sec sec-type="etymology" id="SECID0E41BI"><title>Etymology.</title><p>The species name “<italic><tp:taxon-name><tp:taxon-name-part taxon-name-part-type="genus" reg="Margattea"/><tp:taxon-name-part taxon-name-part-type="species" reg="paratransversa">paratransversa</tp:taxon-name-part></tp:taxon-name></italic>” reflects its similarity to <italic><tp:taxon-name><tp:taxon-name-part taxon-name-part-type="genus" reg="Margattea">M.</tp:taxon-name-part> <tp:taxon-name-part taxon-name-part-type="species" reg="transversa">transversa</tp:taxon-name-part></tp:taxon-name></italic> sp. nov.</p></tp:treatment-sec><tp:treatment-sec sec-type="distribution" id="SECID0EY2BI"><title>Distribution.</title><p>China (Yunnan).</p></tp:treatment-sec></tp:taxon-treatment>
