# Supplementary material for: Species delimitation of Margattea cockroaches from China, with seven new species (Blattodea, Ectobiidae, Pseudophyllodromiinae)
Source: Zookeys. 2021 May 10;1036:121–51. doi: 10.3897/zookeys.1036.63232 (PMC8128847; doi:10.3897/zookeys.1036.63232)
Supplement: XML Treatment for Margattea bicruris [file zookeys.1036.63232-treatment7.xml]

<!DOCTYPE tp:taxon-treatment
  PUBLIC "-//TaxonX//DTD Taxonomic Treatment Publishing DTD v0 20100105//EN" "tax-treatment-NSO.dtd">
<tp:taxon-treatment xmlns:tp="http://www.plazi.org/taxpub"><tp:treatment-meta><kwd-group><label>Taxon classification</label><kwd><named-content xmlns:xlink="http://www.w3.org/1999/xlink" content-type="kingdom">Animalia</named-content></kwd><kwd><named-content xmlns:xlink="http://www.w3.org/1999/xlink" content-type="order">Blattodea</named-content></kwd><kwd><named-content xmlns:xlink="http://www.w3.org/1999/xlink" content-type="family">Ectobiidae</named-content></kwd></kwd-group><mixed-citation publication-type="journal"><person-group><name><surname>He</surname><given-names>Jia-Jun</given-names></name><name><surname>Jin</surname><given-names>Du-Ting</given-names></name><name><surname>Wang</surname><given-names>Yi-Shu</given-names></name><name><surname>Che</surname><given-names>Yan-Li</given-names></name><name><surname>Wang</surname><given-names>Zong-Qing</given-names></name></person-group><article-title>Species delimitation of <italic><tp:taxon-name><tp:taxon-name-part taxon-name-part-type="genus" reg="Margattea">Margattea</tp:taxon-name-part></tp:taxon-name></italic> cockroaches from China, with seven new species (<tp:taxon-name><tp:taxon-name-part taxon-name-part-type="order">Blattodea</tp:taxon-name-part></tp:taxon-name>, <tp:taxon-name><tp:taxon-name-part taxon-name-part-type="family">Ectobiidae</tp:taxon-name-part></tp:taxon-name>, <tp:taxon-name><tp:taxon-name-part taxon-name-part-type="subfamily">Pseudophyllodromiinae</tp:taxon-name-part></tp:taxon-name>)</article-title><source>Zookeys</source><day>10</day><month>5</month><year>2021</year><volume>1036</volume><fpage>121</fpage><lpage>151</lpage><pub-id pub-id-type="doi">10.3897/zookeys.1036.63232</pub-id></mixed-citation></tp:treatment-meta><tp:nomenclature><tp:taxon-name><object-id xmlns:xlink="http://www.w3.org/1999/xlink" content-type="arpha" xlink:type="simple">8E349E1D-143A-521E-BA0E-00E8E0C0F468</object-id>
              <tp:taxon-name-part taxon-name-part-type="genus" reg="Margattea">Margattea</tp:taxon-name-part>
              <tp:taxon-name-part taxon-name-part-type="species" reg="bicruris">bicruris</tp:taxon-name-part>
              <object-id xmlns:xlink="http://www.w3.org/1999/xlink" content-type="zoobank" xlink:type="simple">http://zoobank.org/E491FDA2-CD3A-4B6F-B717-CB75FD06F8C4</object-id>
            </tp:taxon-name><tp:taxon-authority>J-J He &amp; Z-Q Wang</tp:taxon-authority><tp:taxon-status xmlns:xlink="http://www.w3.org/1999/xlink" xlink:type="simple">sp. nov.</tp:taxon-status><xref ref-type="fig" rid="F10">Figure 10A–L</xref></tp:nomenclature><tp:treatment-sec sec-type="type material" id="SECID0EK4BI"><title>Type material.</title><p><bold><italic>Holotype</italic>:</bold> China • ♂; Wangtianshu Scenery Spot, Mengla County, Xishuangbanna Prefecture, Yunnan Province; 23-V-2016; Lu Qiu, Zhi-Wei Qiu leg; <abbrev xmlns:xlink="http://www.w3.org/1999/xlink" content-type="institution" xlink:title="the Institute of Entomology, Southwest University, Chongqing, China" id="ABBRID0EV4BI" xlink:type="simple">SWU</abbrev>-B-EC141601. <bold><italic>Paratype</italic></bold>: China • 2 ♂♂, same data as for holotype; <abbrev xmlns:xlink="http://www.w3.org/1999/xlink" content-type="institution" xlink:title="the Institute of Entomology, Southwest University, Chongqing, China" id="ABBRID0E44BI" xlink:type="simple">SWU</abbrev>-B-EC141602-141603.</p></tp:treatment-sec><tp:treatment-sec sec-type="diagnosis" id="SECID0EC5BI"><title>Diagnosis.</title><p>This species is similar to <italic><tp:taxon-name><tp:taxon-name-part taxon-name-part-type="genus" reg="Margattea">M.</tp:taxon-name-part> <tp:taxon-name-part taxon-name-part-type="species" reg="brevialata">brevialata</tp:taxon-name-part></tp:taxon-name></italic> (Caudell, 1927) in male genitalia, but it can be differentiated from the latter by the following characters: 1) median phallomere slender rod, apex forked without spines; while in the latter, one side of splitting apex with 2 long spines; 2) left phallomere without a spine; the latter with a spine; and 3) supra-anal plate symmetrical, the front and the posterior margin straight; while in the latter, posterior margin convex, the middle part concave.</p></tp:treatment-sec><tp:treatment-sec sec-type="description" id="SECID0ET5BI"><title>Measurements</title><p><bold>(mm).</bold> Male (<italic>n</italic> = 3), pronotum: length × width 2.1–2.2 × 3.0–3.2, tegmina length: 9.9–10.9, overall length: 11.6–12.0.</p></tp:treatment-sec><tp:treatment-sec sec-type="description" id="SECID0E45BI"><title>Description.</title><p><bold>Male. <italic>Coloration</italic></bold>: body pale yellow with yellowish-brown (Fig. <xref ref-type="fig" rid="F10">10A, B</xref>). Face pale yellowish-brown. Interocular space with a brown band. Ocelli spots white. Antennae pale yellowish-brown. Clypeus medium yellowish-brown (Fig. <xref ref-type="fig" rid="F10">10C</xref>). Maxillary palps light linen-colored (Fig. <xref ref-type="fig" rid="F10">10E</xref>). Pronotal disc pale yellowish-brown with yellowish-brown stripes, and two lateral light linen-colored borders (Fig. <xref ref-type="fig" rid="F10">10D</xref>). Tegmina light yellowish-brown, wings brownish grey (Fig. <xref ref-type="fig" rid="F10">10F, G</xref>). Abdomen cream-colored. Cerci yellowish-brown to pale brown (Fig. <xref ref-type="fig" rid="F10">10K</xref>). Styli faint yellow (Fig. <xref ref-type="fig" rid="F10">10L</xref>). <bold><italic>Head</italic></bold>: vertex slightly exposed, distance between interocular shorter than antennal sockets space (Fig. <xref ref-type="fig" rid="F10">10C</xref>). Pronotum nearly trapezoidal, broader than long, the widest part after midpoint, front and posterior margins nearly straight, and postero-lateral angle blunt and round; disc with symmetrical irregular stripes (Fig. <xref ref-type="fig" rid="F10">10D</xref>). Third and fourth palpi of approximately same length, both obviously longer than fifth palp, fifth palp obviously expanded (Fig. <xref ref-type="fig" rid="F10">10E</xref>). <bold><italic>Tegmina and wings</italic></bold>: tegmina and wings fully developed, both extending beyond the end of abdomen (Fig. <xref ref-type="fig" rid="F10">10A, B</xref>). Tegmina with Scp simple, R multi-branched, M straight with five complete branches. Hind wings with <abbrev xmlns:xlink="http://www.w3.org/1999/xlink" xlink:title="subcosta posterior" id="ABBRID0EZACI" xlink:type="simple">ScP</abbrev> and <abbrev xmlns:xlink="http://www.w3.org/1999/xlink" xlink:title="radius anterior" id="ABBRID0E4ACI" xlink:type="simple">RA</abbrev> expanded at apex; M straight and simple, without branches; <abbrev xmlns:xlink="http://www.w3.org/1999/xlink" xlink:title="cubitus anterior" id="ABBRID0EBBCI" xlink:type="simple">CuA</abbrev> with six complete branches (Fig. <xref ref-type="fig" rid="F10">10F, G</xref>). <bold><italic>Legs</italic></bold>: anteroventral margin of front femur type B<sub>2</sub> (Fig. <xref ref-type="fig" rid="F10">10H</xref>). Pulvilli present on four proximal tarsomeres. Tarsal claws symmetrical and specialized, inner margin serrated, arolia present (Fig. <xref ref-type="fig" rid="F10">10I</xref>). <bold><italic>Abdomen and genitalia</italic></bold>: eighth abdominal tergum specialized with a tuft (Fig. <xref ref-type="fig" rid="F10">10J</xref>). Supra-anal plate transverse. Paraprocts simple, similar, splitting into two pieces (Fig. <xref ref-type="fig" rid="F10">10K</xref>). Subgenital plate symmetrical. Styli similar, slender, distinctly separated. Left phallomere complex, irregular bone-shaped. Median phallomere slender rod-shaped with apex forked; the accessory structure arched, at leftmost end with a brush. Hook phallomere on right side, apex curved inwards with a short spine (Fig. <xref ref-type="fig" rid="F10">10L</xref>).</p><fig id="F10" position="float" orientation="portrait"><object-id xmlns:xlink="http://www.w3.org/1999/xlink" content-type="doi" xlink:type="simple">10.3897/zookeys.1036.63232.figure10</object-id><object-id xmlns:xlink="http://www.w3.org/1999/xlink" content-type="arpha" xlink:type="simple">DA0514E6-2BEC-5799-A790-239220D33055</object-id><label>Figure 10.</label><caption><p><bold>A–L</bold><italic><tp:taxon-name><tp:taxon-name-part taxon-name-part-type="genus" reg="Margattea">Margattea</tp:taxon-name-part> <tp:taxon-name-part taxon-name-part-type="species" reg="bicruris">bicruris</tp:taxon-name-part></tp:taxon-name></italic> sp. nov., male <bold>A</bold> holotype, dorsal view <bold>B</bold> holotype, ventral view <bold>C</bold> head, ventral view <bold>D</bold> pronotum, dorsal view <bold>E</bold> maxillary palpi segments 3–5, ventral view <bold>F</bold> tegmen, dorsal view <bold>G</bold> hind wing, dorsal view <bold>H</bold> front femur, ventral view <bold>I</bold> tarsal claws <bold>J</bold> eighth abdominal terga <bold>K</bold> supra-anal plate and paraprocts, ventral view <bold>L</bold> subgenital plate and phallomeres, dorsal view. Scale bars: 5 mm (<bold>A, B</bold>); 0.5 mm (<bold>C–H, J, K–L</bold>); 0.1 mm (<bold>I</bold>).</p></caption><graphic xmlns:xlink="http://www.w3.org/1999/xlink" xlink:href="zookeys-1036-121-g010.jpg" position="float" orientation="portrait" xlink:type="simple" id="oo_541177.jpg"><uri content-type="original_file" xlink:type="simple">https://binary.pensoft.net/fig/541177</uri></graphic></fig><p><bold>Female</bold> unknown.</p></tp:treatment-sec><tp:treatment-sec sec-type="etymology" id="SECID0EBECI"><title>Etymology.</title><p>The Latin name “<italic><tp:taxon-name><tp:taxon-name-part taxon-name-part-type="genus" reg="Margattea"/><tp:taxon-name-part taxon-name-part-type="species" reg="bicruris">bicruris</tp:taxon-name-part></tp:taxon-name></italic>” refers to the median phallomere having the base forked.</p></tp:treatment-sec><tp:treatment-sec sec-type="distribution" id="SECID0ERECI"><title>Distribution.</title><p>China (Yunnan).</p></tp:treatment-sec></tp:taxon-treatment>
