# Supplementary material for: Species delimitation of Margattea cockroaches from China, with seven new species (Blattodea, Ectobiidae, Pseudophyllodromiinae)
Source: Zookeys. 2021 May 10;1036:121–51. doi: 10.3897/zookeys.1036.63232 (PMC8128847; doi:10.3897/zookeys.1036.63232)
Supplement: Supplementary material 1 — Table S1. Interspecific and intraspecific genetic distances [file zookeys-1036-121-s001.xls]

## Sheet: MatrixOutput
Table S1. Interspecific and intraspecific genetic distances.
	MF136391	M27_4	M27_5	M27_1	M27_3	M_AY	KY349658	M13_2	M13_1	M13_3	M_N	M13_4	SP1	SP1_2	KY349661	M9	M903	M904	C2	C7	KY349646	DB	M_DB	M42_1	KY349644	M28_2	M28_3	M28_9	M28_10	M28_11	M28_7	M28_8	KY349620	M14_5	KY349624	M28_6	M29_1	M29_2	SP7	SP7_2	SP7_3	M901	C3	C4	C5	M_SC	SP10	SP9	SP3
MF136391
M27_4	0.00498303			M. concava
M27_5	0.00498303	0.00331831
M27_1	0.0270783	0.0253588	0.0288037
M27_3	0.0270783	0.0253588	0.0288037	0
M_AY	0.0270783	0.0253588	0.0288037	0	0
KY349658	0.171422	0.171422	0.171422	0.17276	0.17276	0.17276
M13_2	0.171422	0.171422	0.171422	0.17276	0.17276	0.17276	0
M13_1	0.169226	0.169226	0.169226	0.170571	0.170571	0.170571	0.00165736	0.00165736
M13_3	0.169226	0.169226	0.169226	0.170571	0.170571	0.170571	0.00165736	0.00165736	0
M_N	0.169226	0.169226	0.169226	0.170571	0.170571	0.170571	0.00165736	0.00165736	0	0
M13_4	0.169226	0.169226	0.169226	0.166191	0.166191	0.166191	0.0066515	0.0066515	0.00498322	0.00498322	0.00498322
SP1	0.173634	0.175843	0.178057	0.174946	0.174946	0.174946	0.116153	0.116153	0.114202	0.114202	0.114202	0.108367
SP1_2	0.175861	0.178076	0.180297	0.174965	0.174965	0.174965	0.116163	0.116163	0.114212	0.114212	0.114212	0.108377	0.0116794
KY349661	0.175511	0.17111	0.175511	0.165883	0.165883	0.165883	0.110468	0.110468	0.108528	0.108528	0.108528	0.106583	0.0845352	0.0864067
M9	0.173308	0.168918	0.173308	0.163716	0.163716	0.163716	0.108528	0.108528	0.106592	0.106592	0.106592	0.104652	0.082679	0.0845461	0.00165736
M903	0.173308	0.168918	0.173308	0.163716	0.163716	0.163716	0.108528	0.108528	0.106592	0.106592	0.106592	0.104652	0.082679	0.0845461	0.00165736	0
M904	0.173308	0.168918	0.173308	0.163716	0.163716	0.163716	0.108528	0.108528	0.106592	0.106592	0.106592	0.104652	0.082679	0.0845461	0.00165736	0	0
C2	0.173308	0.168918	0.173308	0.163716	0.163716	0.163716	0.108528	0.108528	0.106592	0.106592	0.106592	0.104652	0.082679	0.0845461	0.00165736	0	0	0
C7	0.173308	0.168918	0.173308	0.163716	0.163716	0.163716	0.108528	0.108528	0.106592	0.106592	0.106592	0.104652	0.082679	0.0845461	0.00165736	0	0	0	0
KY349646	0.203073	0.198409	0.203073	0.202739	0.202739	0.202739	0.165567	0.165567	0.163405	0.163405	0.163405	0.156935	0.176558	0.178766	0.174637	0.172446	0.172446	0.172446	0.172446	0.172446
DB	0.203073	0.198409	0.203073	0.202739	0.202739	0.202739	0.165567	0.165567	0.163405	0.163405	0.163405	0.156935	0.176558	0.178766	0.174637	0.172446	0.172446	0.172446	0.172446	0.172446	0
M_DB	0.205415	0.200737	0.205415	0.205076	0.205076	0.205076	0.163405	0.163405	0.165567	0.165567	0.165567	0.15908	0.178756	0.180969	0.176833	0.174637	0.174637	0.174637	0.174637	0.174637	0.00165736	0.00165736
M42_1	0.205415	0.200737	0.205415	0.205076	0.205076	0.205076	0.163405	0.163405	0.165567	0.165567	0.165567	0.15908	0.178756	0.180969	0.176833	0.174637	0.174637	0.174637	0.174637	0.174637	0.00165736	0.00165736	0
KY349644	0.22932	0.226896	0.226896	0.234646	0.234646	0.234646	0.184146	0.184146	0.181896	0.181896	0.181896	0.175163	0.205597	0.214892	0.211342	0.209021	0.209021	0.209021	0.209021	0.209021	0.200626	0.200626	0.202908	0.202908
M28_2	0.22932	0.226896	0.226896	0.234646	0.234646	0.234646	0.184146	0.184146	0.181896	0.181896	0.181896	0.175163	0.205597	0.214892	0.211342	0.209021	0.209021	0.209021	0.209021	0.209021	0.200626	0.200626	0.202908	0.202908	0
M28_3	0.22932	0.226896	0.226896	0.234646	0.234646	0.234646	0.184146	0.184146	0.181896	0.181896	0.181896	0.175163	0.205597	0.214892	0.211342	0.209021	0.209021	0.209021	0.209021	0.209021	0.200626	0.200626	0.202908	0.202908	0	0
M28_9	0.226896	0.22448	0.22448	0.232202	0.232202	0.232202	0.186413	0.186413	0.184157	0.184157	0.184157	0.177404	0.203293	0.212561	0.209009	0.206695	0.206695	0.206695	0.206695	0.206695	0.19834	0.19834	0.200615	0.200615	0.00165742	0.00165742	0.00165742
M28_10	0.231736	0.229306	0.229306	0.237082	0.237082	0.237082	0.186403	0.186403	0.184146	0.184146	0.184146	0.177395	0.207896	0.217216	0.213668	0.211342	0.211342	0.211342	0.211342	0.211342	0.202908	0.202908	0.205195	0.205195	0.00165736	0.00165736	0.00165736	0.00331843
M28_11	0.231751	0.22932	0.22932	0.237097	0.237097	0.237097	0.186413	0.186413	0.184157	0.184157	0.184157	0.177404	0.207908	0.217229	0.213681	0.211354	0.211354	0.211354	0.211354	0.211354	0.202919	0.202919	0.205207	0.205207	0.00165742	0.00165742	0.00165742	0.00331855	0.00331843
M28_7	0.229751	0.227322	0.227322	0.235091	0.235091	0.235091	0.184471	0.184471	0.182216	0.182216	0.182216	0.175469	0.208293	0.219973	0.211725	0.209399	0.209399	0.209399	0.209399	0.209399	0.195714	0.195714	0.197978	0.197978	0.0049899	0.0049899	0.0049899	0.00666067	0.00666043	0.00666067
M28_8	0.229751	0.227322	0.227322	0.235091	0.235091	0.235091	0.184471	0.184471	0.182216	0.182216	0.182216	0.175469	0.208293	0.219973	0.211725	0.209399	0.209399	0.209399	0.209399	0.209399	0.195714	0.195714	0.197978	0.197978	0.0049899	0.0049899	0.0049899	0.00666067	0.00666043	0.00666067	0			M.spceiosa
KY349620	0.228221	0.225814	0.230662	0.231128	0.231128	0.231128	0.180954	0.180954	0.178724	0.178724	0.178724	0.176481	0.197662	0.204512	0.189633	0.187383	0.187383	0.187383	0.187383	0.187383	0.188958	0.188958	0.191204	0.191204	0.120155	0.120155	0.120155	0.118156	0.122154	0.122159	0.119961	0.119961
M14_5	0.242995	0.240546	0.245481	0.245985	0.245985	0.245985	0.194516	0.194516	0.192249	0.192249	0.192249	0.185463	0.195413	0.202245	0.198703	0.196429	0.196429	0.196429	0.196429	0.196429	0.182861	0.182861	0.185098	0.185098	0.126183	0.126183	0.126183	0.124169	0.128196	0.128203	0.125978	0.125978	0.0304909
KY349624	0.231043	0.223752	0.228596	0.236452	0.236452	0.236452	0.192567	0.192567	0.190302	0.190302	0.190302	0.192567	0.195736	0.202581	0.18767	0.185423	0.185423	0.185423	0.185423	0.185423	0.17302	0.17302	0.175219	0.175219	0.114006	0.114006	0.114006	0.112026	0.115987	0.115992	0.117793	0.117793	0.0888149	0.0925829			M. angusta and M. mckittrickae
M28_6	0.231043	0.223752	0.228596	0.236452	0.236452	0.236452	0.192567	0.192567	0.190302	0.190302	0.190302	0.192567	0.195736	0.202581	0.18767	0.185423	0.185423	0.185423	0.185423	0.185423	0.17302	0.17302	0.175219	0.175219	0.114006	0.114006	0.114006	0.112026	0.115987	0.115992	0.117793	0.117793	0.0888149	0.0925829	0
M29_1	0.232131	0.229695	0.229695	0.242424	0.242424	0.242424	0.191498	0.191498	0.189248	0.189248	0.189248	0.187004	0.192431	0.194685	0.186616	0.184383	0.184383	0.184383	0.184383	0.184383	0.172143	0.172143	0.174329	0.174329	0.118151	0.118151	0.118151	0.116157	0.120144	0.12015	0.119961	0.119961	0.102234	0.106079	0.0498049	0.0498049
M29_2	0.232131	0.229695	0.229695	0.242424	0.242424	0.242424	0.191498	0.191498	0.189248	0.189248	0.189248	0.187004	0.192431	0.194685	0.186616	0.184383	0.184383	0.184383	0.184383	0.184383	0.172143	0.172143	0.174329	0.174329	0.118151	0.118151	0.118151	0.116157	0.120144	0.12015	0.119961	0.119961	0.102234	0.106079	0.0498049	0.0498049	0
SP7	0.243416	0.236016	0.240932	0.248919	0.248919	0.248919	0.183531	0.183531	0.18129	0.18129	0.18129	0.174584	0.193489	0.191225	0.199057	0.196778	0.196778	0.196778	0.196778	0.196778	0.179309	0.179309	0.181548	0.181548	0.164221	0.164221	0.164221	0.162071	0.166369	0.166377	0.166098	0.166098	0.124981	0.11692	0.137437	0.137437	0.143379	0.143379
SP7_2	0.243416	0.236016	0.240932	0.248919	0.248919	0.248919	0.183531	0.183531	0.18129	0.18129	0.18129	0.174584	0.193489	0.191225	0.199057	0.196778	0.196778	0.196778	0.196778	0.196778	0.179309	0.179309	0.181548	0.181548	0.164221	0.164221	0.164221	0.162071	0.166369	0.166377	0.166098	0.166098	0.124981	0.11692	0.137437	0.137437	0.143379	0.143379	0
SP7_3	0.243416	0.236016	0.240932	0.248919	0.248919	0.248919	0.183531	0.183531	0.18129	0.18129	0.18129	0.174584	0.193489	0.191225	0.199057	0.196778	0.196778	0.196778	0.196778	0.196778	0.179309	0.179309	0.181548	0.181548	0.164221	0.164221	0.164221	0.162071	0.166369	0.166377	0.166098	0.166098	0.124981	0.11692	0.137437	0.137437	0.143379	0.143379	0	0
M901	0.243416	0.236016	0.240932	0.248919	0.248919	0.248919	0.183531	0.183531	0.18129	0.18129	0.18129	0.174584	0.193489	0.191225	0.199057	0.196778	0.196778	0.196778	0.196778	0.196778	0.179309	0.179309	0.181548	0.181548	0.164221	0.164221	0.164221	0.162071	0.166369	0.166377	0.166098	0.166098	0.124981	0.11692	0.137437	0.137437	0.143379	0.143379	0	0	0
C3	0.243416	0.236016	0.240932	0.248919	0.248919	0.248919	0.183531	0.183531	0.18129	0.18129	0.18129	0.174584	0.193489	0.191225	0.199057	0.196778	0.196778	0.196778	0.196778	0.196778	0.179309	0.179309	0.181548	0.181548	0.164221	0.164221	0.164221	0.162071	0.166369	0.166377	0.166098	0.166098	0.124981	0.11692	0.137437	0.137437	0.143379	0.143379	0	0	0	0
C4	0.243416	0.236016	0.240932	0.248919	0.248919	0.248919	0.183531	0.183531	0.18129	0.18129	0.18129	0.174584	0.193489	0.191225	0.199057	0.196778	0.196778	0.196778	0.196778	0.196778	0.179309	0.179309	0.181548	0.181548	0.164221	0.164221	0.164221	0.162071	0.166369	0.166377	0.166098	0.166098	0.124981	0.11692	0.137437	0.137437	0.143379	0.143379	0	0	0	0	0
C5	0.243416	0.236016	0.240932	0.248919	0.248919	0.248919	0.183531	0.183531	0.18129	0.18129	0.18129	0.174584	0.193489	0.191225	0.199057	0.196778	0.196778	0.196778	0.196778	0.196778	0.179309	0.179309	0.181548	0.181548	0.164221	0.164221	0.164221	0.162071	0.166369	0.166377	0.166098	0.166098	0.124981	0.11692	0.137437	0.137437	0.143379	0.143379	0	0	0	0	0	0
M_SC	0.245907	0.238485	0.243416	0.246414	0.246414	0.246414	0.200293	0.200293	0.198023	0.198023	0.198023	0.195736	0.193657	0.200414	0.19242	0.190183	0.190183	0.190183	0.190183	0.190183	0.217585	0.217585	0.219921	0.219921	0.182216	0.182216	0.182216	0.18001	0.184417	0.184427	0.1841	0.1841	0.161809	0.166081	0.163639	0.163639	0.17684	0.17684	0.153077	0.153077	0.153077	0.153077	0.153077	0.153077	0.153077
SP10	0.245907	0.238485	0.243416	0.246414	0.246414	0.246414	0.200293	0.200293	0.198023	0.198023	0.198023	0.195736	0.193657	0.200414	0.19242	0.190183	0.190183	0.190183	0.190183	0.190183	0.217585	0.217585	0.219921	0.219921	0.182216	0.182216	0.182216	0.18001	0.184417	0.184427	0.1841	0.1841	0.161809	0.166081	0.163639	0.163639	0.17684	0.17684	0.153077	0.153077	0.153077	0.153077	0.153077	0.153077	0.153077	0
SP9	0.248406	0.240962	0.245907	0.248919	0.248919	0.248919	0.198012	0.198012	0.195747	0.195747	0.195747	0.193467	0.191418	0.198155	0.194675	0.192431	0.192431	0.192431	0.192431	0.192431	0.215244	0.215244	0.217573	0.217573	0.18001	0.18001	0.18001	0.177811	0.182206	0.182216	0.181894	0.181894	0.159669	0.16393	0.161498	0.161498	0.174661	0.174661	0.150991	0.150991	0.150991	0.150991	0.150991	0.150991	0.150991	0.00165742	0.00165742
SP3	0.249881	0.242454	0.247388	0.247912	0.247912	0.247912	0.223425	0.223425	0.221092	0.221092	0.221092	0.214106	0.192095	0.192095	0.213648	0.211346	0.211346	0.211346	0.211346	0.211346	0.205954	0.205954	0.208258	0.208258	0.155124	0.155124	0.155124	0.153005	0.157241	0.157249	0.15698	0.15698	0.168788	0.170977	0.150892	0.150892	0.163904	0.163904	0.164204	0.164204	0.164204	0.164204	0.164204	0.164204	0.164204	0.159868	0.159868	0.157758
SP3_2	0.249881	0.242454	0.247388	0.247912	0.247912	0.247912	0.223425	0.223425	0.221092	0.221092	0.221092	0.214106	0.192095	0.192095	0.213648	0.211346	0.211346	0.211346	0.211346	0.211346	0.205954	0.205954	0.208258	0.208258	0.155124	0.155124	0.155124	0.153005	0.157241	0.157249	0.15698	0.15698	0.168788	0.170977	0.150892	0.150892	0.163904	0.163904	0.164204	0.164204	0.164204	0.164204	0.164204	0.164204	0.164204	0.159868	0.159868	0.157758	0
SP3_3	0.249881	0.242454	0.247388	0.247912	0.247912	0.247912	0.223425	0.223425	0.221092	0.221092	0.221092	0.214106	0.192095	0.192095	0.213648	0.211346	0.211346	0.211346	0.211346	0.211346	0.205954	0.205954	0.208258	0.208258	0.155124	0.155124	0.155124	0.153005	0.157241	0.157249	0.15698	0.15698	0.168788	0.170977	0.150892	0.150892	0.163904	0.163904	0.164204	0.164204	0.164204	0.164204	0.164204	0.164204	0.164204	0.159868	0.159868	0.157758	0
SP3_2_2	0.249881	0.242454	0.247388	0.247912	0.247912	0.247912	0.223425	0.223425	0.221092	0.221092	0.221092	0.214106	0.192095	0.192095	0.213648	0.211346	0.211346	0.211346	0.211346	0.211346	0.205954	0.205954	0.208258	0.208258	0.155124	0.155124	0.155124	0.153005	0.157241	0.157249	0.15698	0.15698	0.168788	0.170977	0.150892	0.150892	0.163904	0.163904	0.164204	0.164204	0.164204	0.164204	0.164204	0.164204	0.164204	0.159868	0.159868	0.157758	0
CY03	0.249881	0.242454	0.247388	0.247912	0.247912	0.247912	0.223425	0.223425	0.221092	0.221092	0.221092	0.214106	0.192095	0.192095	0.213648	0.211346	0.211346	0.211346	0.211346	0.211346	0.205954	0.205954	0.208258	0.208258	0.155124	0.155124	0.155124	0.153005	0.157241	0.157249	0.15698	0.15698	0.168788	0.170977	0.150892	0.150892	0.163904	0.163904	0.164204	0.164204	0.164204	0.164204	0.164204	0.164204	0.164204	0.159868	0.159868	0.157758	0
SP8_SP3	0.25489	0.247419	0.252382	0.252919	0.252919	0.252919	0.228136	0.228136	0.22579	0.22579	0.22579	0.218765	0.192095	0.192095	0.218295	0.21598	0.21598	0.21598	0.21598	0.21598	0.210592	0.210592	0.212908	0.212908	0.159379	0.159379	0.159379	0.157249	0.161506	0.161514	0.161237	0.161237	0.170959	0.173155	0.153005	0.153005	0.166055	0.166055	0.168521	0.168521	0.168521	0.168521	0.168521	0.168521	0.168521	0.161984	0.161984	0.159868	0.00331855
KY349617	0.239923	0.232584	0.23746	0.233054	0.233054	0.233054	0.17588	0.17588	0.173698	0.173698	0.173698	0.167168	0.192954	0.19519	0.170635	0.168477	0.168477	0.168477	0.168477	0.168477	0.2075	0.2075	0.2098	0.2098	0.143445	0.143445	0.143445	0.145553	0.145545	0.145553	0.145306	0.145306	0.161759	0.158019	0.157224	0.157224	0.154813	0.154813	0.141571	0.141571	0.141571	0.141571	0.141571	0.141571	0.141571	0.169518	0.169518	0.167368	0.170114
M30_7	0.239923	0.232584	0.23746	0.233054	0.233054	0.233054	0.17588	0.17588	0.173698	0.173698	0.173698	0.167168	0.192954	0.19519	0.170635	0.168477	0.168477	0.168477	0.168477	0.168477	0.2075	0.2075	0.2098	0.2098	0.143445	0.143445	0.143445	0.145553	0.145545	0.145553	0.145306	0.145306	0.161759	0.158019	0.157224	0.157224	0.154813	0.154813	0.141571	0.141571	0.141571	0.141571	0.141571	0.141571	0.141571	0.169518	0.169518	0.167368	0.170114
SP5	0.22216	0.219758	0.224597	0.22177	0.22177	0.22177	0.208644	0.208644	0.206335	0.206335	0.206335	0.208644	0.213314	0.21563	0.214442	0.21213	0.21213	0.21213	0.21213	0.21213	0.209021	0.209021	0.211342	0.211342	0.20598	0.20598	0.20598	0.203696	0.208259	0.208271	0.207902	0.207902	0.173136	0.177489	0.171646	0.171646	0.181523	0.181523	0.167929	0.167929	0.167929	0.167929	0.167929	0.167929	0.167929	0.188227	0.188227	0.190447	0.184685
SP5_2	0.217322	0.214933	0.219744	0.216942	0.216942	0.216942	0.204021	0.204021	0.201724	0.201724	0.201724	0.204021	0.208713	0.215642	0.209812	0.207512	0.207512	0.207512	0.207512	0.207512	0.209033	0.209033	0.211354	0.211354	0.201429	0.201429	0.201429	0.199157	0.203696	0.203707	0.203348	0.203348	0.168797	0.177499	0.167351	0.167351	0.177199	0.177199	0.167938	0.167938	0.167938	0.167938	0.167938	0.167938	0.167938	0.183814	0.183814	0.186023	0.180322
SP2_2_2	0.216846	0.209745	0.214464	0.216497	0.216497	0.216497	0.180915	0.180915	0.178685	0.178685	0.178685	0.172014	0.199045	0.199057	0.204696	0.202391	0.202391	0.202391	0.202391	0.202391	0.169507	0.169507	0.171708	0.171708	0.174918	0.174918	0.174918	0.172714	0.177118	0.177128	0.175219	0.175219	0.170217	0.168621	0.176118	0.176118	0.173597	0.173597	0.191602	0.191602	0.191602	0.191602	0.191602	0.191602	0.191602	0.192524	0.192524	0.190249	0.20157
SP2_2	0.216846	0.209745	0.214464	0.216497	0.216497	0.216497	0.180915	0.180915	0.178685	0.178685	0.178685	0.172014	0.199045	0.199057	0.204696	0.202391	0.202391	0.202391	0.202391	0.202391	0.169507	0.169507	0.171708	0.171708	0.174918	0.174918	0.174918	0.172714	0.177118	0.177128	0.175219	0.175219	0.170217	0.168621	0.176118	0.176118	0.173597	0.173597	0.191602	0.191602	0.191602	0.191602	0.191602	0.191602	0.191602	0.192524	0.192524	0.190249	0.20157
SP2_3	0.216846	0.209745	0.214464	0.216497	0.216497	0.216497	0.180915	0.180915	0.178685	0.178685	0.178685	0.172014	0.199045	0.199057	0.204696	0.202391	0.202391	0.202391	0.202391	0.202391	0.169507	0.169507	0.171708	0.171708	0.174918	0.174918	0.174918	0.172714	0.177118	0.177128	0.175219	0.175219	0.170217	0.168621	0.176118	0.176118	0.173597	0.173597	0.191602	0.191602	0.191602	0.191602	0.191602	0.191602	0.191602	0.192524	0.192524	0.190249	0.20157
SP2_4	0.216846	0.209745	0.214464	0.216497	0.216497	0.216497	0.180915	0.180915	0.178685	0.178685	0.178685	0.172014	0.199045	0.199057	0.204696	0.202391	0.202391	0.202391	0.202391	0.202391	0.169507	0.169507	0.171708	0.171708	0.174918	0.174918	0.174918	0.172714	0.177118	0.177128	0.175219	0.175219	0.170217	0.168621	0.176118	0.176118	0.173597	0.173597	0.191602	0.191602	0.191602	0.191602	0.191602	0.191602	0.191602	0.192524	0.192524	0.190249	0.20157
M2	0.216846	0.209745	0.214464	0.216497	0.216497	0.216497	0.180915	0.180915	0.178685	0.178685	0.178685	0.172014	0.199045	0.199057	0.204696	0.202391	0.202391	0.202391	0.202391	0.202391	0.169507	0.169507	0.171708	0.171708	0.174918	0.174918	0.174918	0.172714	0.177118	0.177128	0.175219	0.175219	0.170217	0.168621	0.176118	0.176118	0.173597	0.173597	0.191602	0.191602	0.191602	0.191602	0.191602	0.191602	0.191602	0.192524	0.192524	0.190249	0.20157
KY349607	0.235741	0.233308	0.233308	0.246031	0.246031	0.246031	0.213306	0.213306	0.210984	0.210984	0.210984	0.213331	0.214892	0.221923	0.228527	0.226176	0.226176	0.226176	0.226176	0.226176	0.210542	0.210542	0.212909	0.212909	0.203668	0.203668	0.203668	0.201364	0.205965	0.205977	0.208668	0.208668	0.194828	0.191867	0.195196	0.195196	0.191867	0.191867	0.205089	0.205089	0.205089	0.205089	0.205089	0.205089	0.205089	0.218404	0.218404	0.216052	0.193786
M19_6	0.233308	0.230882	0.230882	0.243563	0.243563	0.243563	0.215647	0.215647	0.213318	0.213318	0.213318	0.215672	0.212561	0.219573	0.226163	0.223819	0.223819	0.223819	0.223819	0.223819	0.208169	0.208169	0.210529	0.210529	0.205977	0.205977	0.205977	0.203668	0.208281	0.208293	0.210996	0.210996	0.192546	0.189601	0.192908	0.192908	0.189601	0.189601	0.202766	0.202766	0.202766	0.202766	0.202766	0.202766	0.202766	0.216052	0.216052	0.213705	0.191519
M19_7	0.238182	0.235741	0.235741	0.248507	0.248507	0.248507	0.215647	0.215647	0.213318	0.213318	0.213318	0.215672	0.217229	0.22428	0.230898	0.22854	0.22854	0.22854	0.22854	0.22854	0.212921	0.212921	0.215296	0.215296	0.205977	0.205977	0.205977	0.203668	0.208281	0.208293	0.210996	0.210996	0.197116	0.194139	0.19749	0.19749	0.194139	0.194139	0.207418	0.207418	0.207418	0.207418	0.207418	0.207418	0.207418	0.220764	0.220764	0.218404	0.191519
M_SY	0.235284	0.232856	0.232856	0.245547	0.245547	0.245547	0.212908	0.212908	0.210592	0.210592	0.210592	0.208281	0.209824	0.216798	0.223386	0.221053	0.221053	0.221053	0.221053	0.221053	0.212504	0.212504	0.214873	0.214873	0.206312	0.206312	0.206312	0.203998	0.208621	0.208633	0.211342	0.211342	0.195185	0.196755	0.204743	0.204743	0.201319	0.201319	0.202391	0.202391	0.202391	0.202391	0.202391	0.202391	0.202391	0.220361	0.220361	0.218007	0.202524
SP6_SY_2	0.235284	0.232856	0.232856	0.245547	0.245547	0.245547	0.212908	0.212908	0.210592	0.210592	0.210592	0.208281	0.209824	0.216798	0.223386	0.221053	0.221053	0.221053	0.221053	0.221053	0.212504	0.212504	0.214873	0.214873	0.206312	0.206312	0.206312	0.203998	0.208621	0.208633	0.211342	0.211342	0.195185	0.196755	0.204743	0.204743	0.201319	0.201319	0.202391	0.202391	0.202391	0.202391	0.202391	0.202391	0.202391	0.220361	0.220361	0.218007	0.202524
SP6_SY	0.238167	0.235727	0.235727	0.248491	0.248491	0.248491	0.215634	0.215634	0.213306	0.213306	0.213306	0.210984	0.212525	0.219534	0.22615	0.223806	0.223806	0.223806	0.223806	0.223806	0.215283	0.215283	0.217664	0.217664	0.206695	0.206695	0.206695	0.204376	0.209009	0.209021	0.211737	0.211737	0.197831	0.1994	0.207442	0.207442	0.203986	0.203986	0.205077	0.205077	0.205077	0.205077	0.205077	0.205077	0.205077	0.22313	0.22313	0.220764	0.202896
M19_1	0.240585	0.238138	0.238138	0.250942	0.250942	0.250942	0.199378	0.199378	0.197094	0.197094	0.197094	0.1994	0.226604	0.228973	0.216761	0.214442	0.214442	0.214442	0.214442	0.214442	0.208144	0.208144	0.210504	0.210504	0.199057	0.199057	0.199057	0.196767	0.201342	0.201353	0.204021	0.204021	0.190249	0.191846	0.190606	0.190606	0.187321	0.187321	0.202755	0.202755	0.202755	0.202755	0.202755	0.202755	0.202755	0.216039	0.216039	0.213693	0.202885
M19_2	0.240585	0.238138	0.238138	0.250942	0.250942	0.250942	0.199378	0.199378	0.197094	0.197094	0.197094	0.1994	0.226604	0.228973	0.216761	0.214442	0.214442	0.214442	0.214442	0.214442	0.208144	0.208144	0.210504	0.210504	0.199057	0.199057	0.199057	0.196767	0.201342	0.201353	0.204021	0.204021	0.190249	0.191846	0.190606	0.190606	0.187321	0.187321	0.202755	0.202755	0.202755	0.202755	0.202755	0.202755	0.202755	0.216039	0.216039	0.213693	0.202885
M19_3	0.240585	0.238138	0.238138	0.250942	0.250942	0.250942	0.199378	0.199378	0.197094	0.197094	0.197094	0.1994	0.226604	0.228973	0.216761	0.214442	0.214442	0.214442	0.214442	0.214442	0.208144	0.208144	0.210504	0.210504	0.199057	0.199057	0.199057	0.196767	0.201342	0.201353	0.204021	0.204021	0.190249	0.191846	0.190606	0.190606	0.187321	0.187321	0.202755	0.202755	0.202755	0.202755	0.202755	0.202755	0.202755	0.216039	0.216039	0.213693	0.202885
M19_9	0.240585	0.238138	0.238138	0.250942	0.250942	0.250942	0.199378	0.199378	0.197094	0.197094	0.197094	0.1994	0.226604	0.228973	0.216761	0.214442	0.214442	0.214442	0.214442	0.214442	0.208144	0.208144	0.210504	0.210504	0.199057	0.199057	0.199057	0.196767	0.201342	0.201353	0.204021	0.204021	0.190249	0.191846	0.190606	0.190606	0.187321	0.187321	0.202755	0.202755	0.202755	0.202755	0.202755	0.202755	0.202755	0.216039	0.216039	0.213693	0.202885
M19_8	0.238138	0.235698	0.235698	0.24846	0.24846	0.24846	0.197083	0.197083	0.194806	0.194806	0.194806	0.197105	0.224241	0.226604	0.21443	0.212118	0.212118	0.212118	0.212118	0.212118	0.210517	0.210517	0.212884	0.212884	0.196767	0.196767	0.196767	0.194483	0.199045	0.199057	0.201713	0.201713	0.18798	0.194118	0.188332	0.188332	0.185068	0.185068	0.200439	0.200439	0.200439	0.200439	0.200439	0.200439	0.200439	0.213693	0.213693	0.211354	0.205183
M19_4	0.224808	0.222419	0.222419	0.232463	0.232463	0.232463	0.184765	0.184765	0.182533	0.182533	0.182533	0.184785	0.213672	0.22534	0.216357	0.214044	0.214044	0.214044	0.214044	0.214044	0.214057	0.214057	0.216421	0.216421	0.201701	0.201701	0.201701	0.1994	0.203998	0.204009	0.206695	0.206695	0.18767	0.185412	0.18799	0.18799	0.189237	0.189237	0.203143	0.203143	0.203143	0.203143	0.203143	0.203143	0.203143	0.216458	0.216458	0.214107	0.217166
M19_5	0.224808	0.222419	0.222419	0.232463	0.232463	0.232463	0.184765	0.184765	0.182533	0.182533	0.182533	0.184785	0.213672	0.22534	0.216357	0.214044	0.214044	0.214044	0.214044	0.214044	0.214057	0.214057	0.216421	0.216421	0.201701	0.201701	0.201701	0.1994	0.203998	0.204009	0.206695	0.206695	0.18767	0.185412	0.18799	0.18799	0.189237	0.189237	0.203143	0.203143	0.203143	0.203143	0.203143	0.203143	0.203143	0.216458	0.216458	0.214107	0.217166
M19_10	0.224808	0.222419	0.222419	0.232463	0.232463	0.232463	0.184765	0.184765	0.182533	0.182533	0.182533	0.184785	0.213672	0.22534	0.216357	0.214044	0.214044	0.214044	0.214044	0.214044	0.214057	0.214057	0.216421	0.216421	0.201701	0.201701	0.201701	0.1994	0.203998	0.204009	0.206695	0.206695	0.18767	0.185412	0.18799	0.18799	0.189237	0.189237	0.203143	0.203143	0.203143	0.203143	0.203143	0.203143	0.203143	0.216458	0.216458	0.214107	0.217166
[truncated: 28 more columns]

## Sheet: Caption
Table. Estimates of Evolutionary Divergence between Sequences
The number of base substitutions per site from between sequences are shown. Analyses were conducted using the Maximum Composite Likelihood model [1]. The analysis involved 83 nucleotide sequences. Codon positions included were 1st+2nd+3rd+Noncoding. All positions containing gaps and missing data were eliminated. There were a total of 604 positions in the final dataset. Evolutionary analyses were …
1. Tamura K., Nei M., and Kumar S. (2004). Prospects for inferring very large phylogenies by using the neighbor-joining method. Proceedings of the National Academy of Sciences (USA) 101:11030-11035.
2. Kumar S., Stecher G., and Tamura K. (2015). MEGA7: Molecular Evolutionary Genetics Analysis version 7.0 for bigger datasets.Molecular Biology and Evolution (submitted).
Disclaimer: Although utmost care has been taken to ensure the correctness of the caption, the caption text is provided "as is" without any warranty of any kind. Authors advise the user to carefully check the caption prior to its use for any purpose and report any errors or problems to the authors immediately (www.megasoftware.net). In no event shall the authors and their employers be liable for a…
