# Supplementary material for: Species delimitation of Margattea cockroaches from China, with seven new species (Blattodea, Ectobiidae, Pseudophyllodromiinae)
Source: Zookeys. 2021 May 10;1036:121–51. doi: 10.3897/zookeys.1036.63232 (PMC8128847; doi:10.3897/zookeys.1036.63232)
Supplement: Supplementary material 2 — Table S2. 27 collecting locations of Margattea species in China. [file zookeys-1036-121-s002.xlsx]

## Sheet: Sheet1
Table S2. 27 collecting locations of Margattea species in China.
1	Mt. Jianfengling,Ledong County, Hainan, China
2	Mt. Wuzhi, Hainan, China
3	Qiongzhong Autonomous County, Hainan, China
4	Baoting Autonomous County, Hainan, China
5	Putian City, Fujian, China
6	Fuzhou City, Fujian, China
7	Mt. Taimu, Ningde City, Fujian, China
8	Mt. Wuyi, Nanping City, Fujian, China
9	Jiangshanshi City, Zhejiang, China
10	Mt. Tianmu, Zhejiang, China
11	Mt. Huang, Anhui, China
12	Mt. Dabie, Hubei, China
13	Mt. Lu, Jiujiang City, Jiangxi, China
14	Nanchang City,Jiangxi, China
15	Ganzhou City, Jiangxi, China
16	Nanling, Guangdong, China
17	Mangshan, National Park, Hunan, China
18	Jinxiu Autonomous County, Guangxi, China
19	Guiping, Guangxi, China
20	Mt. Daming, Nanning City, China
21	Zunyi City, Guizhou, China
22	Tongren City, Guizhou, China
23	Beibei, Chongqing, China
24	Mt. E'mei, Sichuan, , China
25	Pingbian Autonomous County, Yunnan, China
26	Xishuangbanna, Yunnan, China
27	Pu'er, Yunnan, China
