# Supplementary material for: Species delimitation of Margattea cockroaches from China, with seven new species (Blattodea, Ectobiidae, Pseudophyllodromiinae)
Source: Zookeys. 2021 May 10;1036:121–51. doi: 10.3897/zookeys.1036.63232 (PMC8128847; doi:10.3897/zookeys.1036.63232)
Supplement: Supplementary material 4 — Raw data [file zookeys-1036-121-s004.fas]

>MF136391
--AACCTTATATTTTATATTTGGAGGGTGAGCAGGAATAGTAGGAACATCCCTCAGAATACTTATTCGAGCAGAATTAACCCAACCAGGATCCTTAATTGGAGATGATCAAATTTATAATGTTATTGTTACAGCCCACGCATTTGTAATAATTTTCTTCATAGTTATACCAATTCTAATTGGAGGCTTCGGAAATTGATTAGTTCCACTAATACTTGGAGCACCTGATATAGCGTTCCCACGAATAAATAATATAAGATTTTGATTATTACCACCTTCACTTATATTATTATTAACAAGAAGCTTAGTCGAAAGAGGTGCTGGTACAGGTTGGACTGTTTATCCACCATTAGCTAGAGGCCTAGCTCATGCGGGAGCATCTGTTGATCTTGCAATTTTTTCATTACATCTTGCCGGAGTTTCATCAATTCTAGGAGCAGTAAACTTTATTTCTACAACTATTAATATAAAACCAATTAATATAAAACCTGATCATATTCCTTTATTTGTTTGAGCTGTAGCAATTACAGCCCTTCTTCTTCTTCTTTCCCTCCCAGTTCTTGCTGGAGCAATTACCATATTATTAACTGATCGAAACCTAAATACATCATTTTTTGATCCAGCAGGTGGAGGAGATCCAATTTTGTATCAACATTTATTT
>M27_4
--AACCTTATATTTTATATTTGGAGGGTGAGCAGGAATAGTAGGAACATCCCTCAGAATACTTATTCGAGCAGAATTAACCCAACCAGGATCCTTAATTGGAGATGATCAAATTTATAATGTTATTGTTACAGCCCACGCATTTGTAATAATTTTCTTCATAGTTATACCAATTCTAATTGGAGGCTTCGGAAATTGATTAGTTCCACTAATACTTGGAGCACCTGATATAGCGTTCCCACGAATAAATAATATAAGATTTTGATTATTACCACCTTCACTTATATTATTATTAACAAGAAGCTTAGTCGAAAGAGGTGCTGGTACAGGTTGAACTGTTTATCCACCATTAGCTAGAGGCCTAGCTCATGCAGGAGCATCTGTTGATCTTGCAATTTTTTCATTACATCTTGCTGGAGTTTCATCAATTCTAGGAGCAGTAAACTTTATTTCTACAACTATTAATATAAAACCAATTAATATAAAACCTGATCATATTCCTTTATTTGTTTGAGCTGTAGCAATTACAGCCCTTCTTCTTCTTCTTTCCCTCCCAGTTCTTGCTGGAGCAATTACCATATTATTAACTGATCGAAACCTAAATACATCATTTTTTGATCCAGCAGGTGGAGGAGATCCAATTTTGTATCAACATTTATTT
>M27_5
--AACCTTATATTTTTTATTTGGAGGGTGAGCAGGAATAGTAGGAACATCCCTCAGAATACTTATTCGAGCAGAATTAACCCAACCAGGATCCTTAATTGGAGATGATCAAATTTATAATGTTATTGTTACAGCCCACGCATTTGTAATAATTTTCTTCATAGTTATACCAATTCTAATTGGAGGCTTCGGAAATTGATTAGTTCCACTAATACTTGGAGCACCTGATATAGCGTTCCCACGAATAAATAATATAAGATTTTGATTATTACCACCTTCACTTATATTATTATTAACAAGAAGCTTAGTCGAAAGAGGTGCTGGTACAGGTTGAACTGTTTATCCACCATTAGCTAGAGGCCTAGCTCATGCGGGAGCATCTGTTGATCTTGCAATTTTTTCATTACATCTTGCTGGAGTTTCATCAATTCTAGGAGCAGTAAACTTTATTTCTACAACTATTAATATAAAACCAATTAATATAAAACCTGATCATATTCCTTTATTTGTTTGAGCTGTAGCAATTACAGCCCTTCTTCTTCTTCTTTCCCTCCCAGTTCTTGCTGGGGCAATTACCATATTATTAACTGATCGAAACCTAAATACATCATTTTTTGATCCAGCAGGTGGAGGAGATCCAATTTTGTATCAACATTTATTT
>M27_1
--AACCTTATATTTTATATTTGGAGGGTGAGCAGGGATAGTAGGAACATCCCTCAGAATACTTATTCGAGCAGAATTAACTCAACCAGGATCCTTAATTGGAGATGACCAAATTTATAATGTTATTGTTACAGCCCACGCATTTGTAATAATTTTCTTCATAGTTATACCAATTCTAATTGGAGGCTTCGGAAATTGATTAGTTCCACTAATACTTGGAGCACCTGATATAGCATTCCCACGAATAAATAATATAAGATTTTGATTATTACCACCTTCACTTATATTATTATTAACAAGAAGCTTAGTCGAAAGAGGTGCTGGTACAGGTTGAACTGTTTATCCACCATTAGCTAGAGGCCTAGCTCATGCAGGAGCATCTGTTGACCTTGCAATTTTTTCATTACATCTAGCCGGAGTTTCATCAATTTTAGGAGCAGTAAACTTTATTTCTACAACTATTAATATAAAACCAATTAATATAAAACCTGATCATATTCCTTTATTTGTTTGAGCCGTAGCAATTACAGCCCTTCTTCTTCTTCTTTCACTCCCAGTTCTAGCTGGAGCAATTACTATATTATTAACTGATCGAAACCTAAATACATCATTTTTTGACCCAGCAGGCGGAGGAGATCCAATCTTATATCAACATTTATTT
>M27_3
--AACCTTATATTTTATATTTGGAGGGTGAGCAGGGATAGTAGGAACATCCCTCAGAATACTTATTCGAGCAGAATTAACTCAACCAGGATCCTTAATTGGAGATGACCAAATTTATAATGTTATTGTTACAGCCCACGCATTTGTAATAATTTTCTTCATAGTTATACCAATTCTAATTGGAGGCTTCGGAAATTGATTAGTTCCACTAATACTTGGAGCACCTGATATAGCATTCCCACGAATAAATAATATAAGATTTTGATTATTACCACCTTCACTTATATTATTATTAACAAGAAGCTTAGTCGAAAGAGGTGCTGGTACAGGTTGAACTGTTTATCCACCATTAGCTAGAGGCCTAGCTCATGCAGGAGCATCTGTTGACCTTGCAATTTTTTCATTACATCTAGCCGGAGTTTCATCAATTTTAGGAGCAGTAAACTTTATTTCTACAACTATTAATATAAAACCAATTAATATAAAACCTGATCATATTCCTTTATTTGTTTGAGCCGTAGCAATTACAGCCCTTCTTCTTCTTCTTTCACTCCCAGTTCTAGCTGGAGCAATTACTATATTATTAACTGATCGAAACCTAAATACATCATTTTTTGACCCAGCAGGCGGAGGAGATCCAATCTTATATCAACATTTATTT
>M_AY
--AACCTTATATTTTATATTTGGAGGGTGAGCAGGGATAGTAGGAACATCCCTCAGAATACTTATTCGAGCAGAATTAACTCAACCAGGATCCTTAATTGGAGATGACCAAATTTATAATGTTATTGTTACAGCCCACGCATTTGTAATAATTTTCTTCATAGTTATACCAATTCTAATTGGAGGCTTCGGAAATTGATTAGTTCCACTAATACTTGGAGCACCTGATATAGCATTCCCACGAATAAATAATATAAGATTTTGATTATTACCACCTTCACTTATATTATTATTAACAAGAAGCTTAGTCGAAAGAGGTGCTGGTACAGGTTGAACTGTTTATCCACCATTAGCTAGAGGCCTAGCTCATGCAGGAGCATCTGTTGACCTTGCAATTTTTTCATTACATCTAGCCGGAGTTTCATCAATTTTAGGAGCAGTAAACTTTATTTCTACAACTATTAATATAAAACCAATTAATATAAAACCTGATCATATTCCTTTATTTGTTTGAGCCGTAGCAATTACAGCCCTTCTTCTTCTTCTTTCACTCCCAGTTCTAGCTGGAGCAATTACTATATTATTAACTGATCGAAACCTAAATACATCATTTTTTGACCCAGCAGGCGGAGGAGATCCAATCTTATATCAACATTTATTT
>KY349658
--AACTTTATATTTTATATTTGGAGGTTGAGCTGGAATAGTAGGAACATCCCTCAGAATATTAATCCGAGCTGAATTAAACCAACCTGGATCCTTAATTGGAGATGATCAAATTTATAATGTAATTGTTACAGCCCACGCATTTGTAATAATTTTCTTTATAGTAATACCAATCCTGATTGGAGGGTTTGGAAATTGATTAGTACCGCTAATATTAGGAGCACCTGACATAGCATTTCCACGAATAAATAATATAAGATTCTGATTATTACCTCCATCATTAACTTTACTTTTAGCAAGAAGTTTAGTTGAAAGTGGAGCTGGAACCGGTTGAACTGTTTATCCTCCTCTGGCAAGAGGATTAGCTCATGGGGGAGCATCTGTAGATTTAGCAATTTTCTCACTTCATCTAGCAGGGGTTTCTTCAATCCTAGGAGCCGTAAATTTTATCTCAACCACAATTAATATAAAACCACTAAATATAAAACCTGATTATATTCCACTATTTGTTTGAGCTGTAGCAATTACAGCACTCCTTCTCCTTCTTTCACTACCAGTCTTAGCAGGAGCAATTACTATATTACTAACTGACCGAAATTTAAATACATCATTTTTTGATCCTGCAGGAGGAGGTGATCCAATTTTATATCAACACCTATTT
>M13_2
--AACTTTATATTTTATATTTGGAGGTTGAGCTGGAATAGTAGGAACATCCCTCAGAATATTAATCCGAGCTGAATTAAACCAACCTGGATCCTTAATTGGAGATGATCAAATTTATAATGTAATTGTTACAGCCCACGCATTTGTAATAATTTTCTTTATAGTAATACCAATCCTGATTGGAGGGTTTGGAAATTGATTAGTACCGCTAATATTAGGAGCACCTGACATAGCATTTCCACGAATAAATAATATAAGATTCTGATTATTACCTCCATCATTAACTTTACTTTTAGCAAGAAGTTTAGTTGAAAGTGGAGCTGGAACCGGTTGAACTGTTTATCCTCCTCTGGCAAGAGGATTAGCTCATGGGGGAGCATCTGTAGATTTAGCAATTTTCTCACTTCATCTAGCAGGGGTTTCTTCAATCCTAGGAGCCGTAAATTTTATCTCAACCACAATTAATATAAAACCACTAAATATAAAACCTGATTATATTCCACTATTTGTTTGAGCTGTAGCAATTACAGCACTCCTTCTCCTTCTTTCACTACCAGTCTTAGCAGGAGCAATTACTATATTACTAACTGACCGAAATTTAAATACATCATTTTTTGATCCTGCAGGAGGAGGTGATCCAATTTTATATCAACACCTATTT
>M13_1
--AACTTTATATTTTATATTTGGAGGTTGAGCTGGAATAGTAGGAACATCCCTCAGAATATTAATCCGAGCTGAATTAAACCAACCTGGATCCTTAATTGGAGATGATCAAATTTATAATGTAATTGTTACAGCCCACGCATTTGTAATAATTTTCTTTATAGTAATACCAATCCTGATTGGAGGGTTTGGAAATTGATTAGTACCACTAATATTAGGAGCACCTGACATAGCATTTCCACGAATAAATAATATAAGATTCTGATTATTACCTCCATCATTAACTTTACTTTTAGCAAGAAGTTTAGTTGAAAGTGGAGCTGGAACCGGTTGAACTGTTTATCCTCCTCTGGCAAGAGGATTAGCTCATGGGGGAGCATCTGTAGATTTAGCAATTTTCTCACTTCATCTAGCAGGGGTTTCTTCAATCCTAGGAGCCGTAAATTTTATCTCAACCACAATTAATATAAAACCACTAAATATAAAACCTGATTATATTCCACTATTTGTTTGAGCTGTAGCAATTACAGCACTCCTTCTCCTTCTTTCACTACCAGTCTTAGCAGGAGCAATTACTATATTACTAACTGACCGAAATTTAAATACATCATTTTTTGATCCTGCAGGAGGAGGTGATCCAATTTTATATCAACACCTATTT
>M13_3
--AACTTTATATTTTATATTTGGAGGTTGAGCTGGAATAGTAGGAACATCCCTCAGAATATTAATCCGAGCTGAATTAAACCAACCTGGATCCTTAATTGGAGATGATCAAATTTATAATGTAATTGTTACAGCCCACGCATTTGTAATAATTTTCTTTATAGTAATACCAATCCTGATTGGAGGGTTTGGAAATTGATTAGTACCACTAATATTAGGAGCACCTGACATAGCATTTCCACGAATAAATAATATAAGATTCTGATTATTACCTCCATCATTAACTTTACTTTTAGCAAGAAGTTTAGTTGAAAGTGGAGCTGGAACCGGTTGAACTGTTTATCCTCCTCTGGCAAGAGGATTAGCTCATGGGGGAGCATCTGTAGATTTAGCAATTTTCTCACTTCATCTAGCAGGGGTTTCTTCAATCCTAGGAGCCGTAAATTTTATCTCAACCACAATTAATATAAAACCACTAAATATAAAACCTGATTATATTCCACTATTTGTTTGAGCTGTAGCAATTACAGCACTCCTTCTCCTTCTTTCACTACCAGTCTTAGCAGGAGCAATTACTATATTACTAACTGACCGAAATTTAAATACATCATTTTTTGATCCTGCAGGAGGAGGTGATCCAATTTTATATCAACACCTATTT
>M_N
--AACTTTATATTTTATATTTGGAGGTTGAGCTGGAATAGTAGGAACATCCCTCAGAATATTAATCCGAGCTGAATTAAACCAACCTGGATCCTTAATTGGAGATGATCAAATTTATAATGTAATTGTTACAGCCCACGCATTTGTAATAATTTTCTTTATAGTAATACCAATCCTGATTGGAGGGTTTGGAAATTGATTAGTACCACTAATATTAGGAGCACCTGACATAGCATTTCCACGAATAAATAATATAAGATTCTGATTATTACCTCCATCATTAACTTTACTTTTAGCAAGAAGTTTAGTTGAAAGTGGAGCTGGAACCGGTTGAACTGTTTATCCTCCTCTGGCAAGAGGATTAGCTCATGGGGGAGCATCTGTAGATTTAGCAATTTTCTCACTTCATCTAGCAGGGGTTTCTTCAATCCTAGGAGCCGTAAATTTTATCTCAACCACAATTAATATAAAACCACTAAATATAAAACCTGATTATATTCCACTATTTGTTTGAGCTGTAGCAATTACAGCACTCCTTCTCCTTCTTTCACTACCAGTCTTAGCAGGAGCAATTACTATATTACTAACTGACCGAAATTTAAATACATCATTTTTTGATCCTGCAGGAGGAGGTGATCCAATTTTATATCAACACCTATTT
>M13_4
--AACTTTATATTTTATATTTGGAGGTTGAGCTGGAATAGTAGGAACATCCCTCAGAATATTAATCCGAGCTGAATTAAATCAACCTGGATCCTTAATTGGAGATGATCAAATTTATAATGTAATTGTTACAGCCCACGCATTTGTAATAATTTTCTTTATAGTAATACCAATCCTGATTGGAGGATTTGGAAATTGATTAGTACCACTAATATTAGGAGCACCTGACATAGCATTTCCACGAATAAATAATATAAGATTCTGATTATTACCTCCATCATTAACTTTACTTTTAGCAAGAAGTTTAGTTGAAAGTGGAGCTGGAACCGGTTGAACTGTTTATCCTCCTCTGGCAAGAGGATTAGCTCATGGGGGAGCATCTGTAGATTTAGCAATTTTCTCACTTCATCTAGCAGGGGTTTCTTCAATCCTAGGAGCCGTAAATTTTATCTCAACCACAATTAATATAAAACCACTAAATATAAAACCTGATTATATTCCACTATTTGTTTGAGCTGTAGCAATTACAGCACTCCTTCTCCTTCTTTCACTACCAGTCTTAGCAGGAGCAATTACTATATTATTAACTGACCGAAATTTAAATACATCATTTTTTGATCCTGCAGGAGGAGGTGATCCAATTTTATATCAACACCTATTT
>SP1
--AACTTTATATTTTATATTTGGAGGCTGAGCTGGAATAGTGGGAACATCTCTCAGAATATTAATCCGAGCTGAATTAAATCAACCTGGATCCTTAATTGGAGATGATCAAATCTATAATGTTATTGTTACAGCCCATGCATTTGTTATAATTTTCTTTATAGTTATACCAATTTTGATTGGAGGATTTGGAAATTGATTAGTACCATTAATACTAGGAGCACCCGATATAGCATTCCCGCGAATAAATAATATAAGATTTTGATTATTACCTCCATCATTAACCTTACTTCTAGCAAGAAGTTTGGTTGAAAGAGGAGCTGGAACTGGTTGGACTGTTTACCCTCCTTTAGCAAGAGGTCTAGCTCATGGTGGGGCATCTGTAGATTTGGCAATTTTTTCGCTTCATCTAGCAGGAGTCTCTTCAATTTTAGGAGCCGTAAACTTTATTTCAACCACAATCAATATAAAACCATTAAATATAAAACCTGACTACATTCCATTATTCGTTTGAGCTGTAGCAATTACTGCCCTCTTACTTCTCCTTTCACTACCAGTTTTGGCAGGAGCAATCACCATACTATTAACTGATCGAAACCTAAATACATCTTTTTTTGATCCTGCTGGAGGAGGAGATCCAATTCTATACCAACACCTATTT
>SP1_2
--AACTTTATATTTTATATTTGGAGGCTGAGCTGGAATAGTGGGAACATCTCTTAGAATATTAATCCGAGCTGAATTAAATCAACCTGGATCCTTAATTGGAGATGATCAAATCTATAATGTTATTGTTACAGCTCATGCATTTGTTATAATTTTCTTTATAGTTATACCAATTTTGATTGGAGGATTTGGAAATTGATTAGTACCATTAATACTAGGAGCACCCGATATAGCATTCCCGCGAATAAATAATATAAGATTTTGATTATTACCTCCATCATTAACCTTACTTCTAGCAAGAAGTTTGGTTGAAAGAGGAGCTGGAACTGGTTGGACTGTTTACCCTCCTTTAGCAAGAGGTCTAGCTCATGGTGGGGCATCTGTAGATTTGGCAATTTTTTCACTTCATCTAGCAGGAGTCTCTTCAATTTTAGGAGCCGTAAACTTTATTTCAACCACAATCAATATAAAACCATTAAATATAAAACCTGACTACATTCCATTATTCGTTTGAGCTGTAGCAATTACTGCCCTCTTACTTCTCCTTTCACTACCAGTTTTAGCAGGAGCAATTACCATACTATTAACTGATCGAAACCTAAACACATCTTTTTTTGATCCTGCCGGAGGAGGAGACCCAATTCTATACCAACACCTATTT
>KY349661
--AACTTTATATTTTATATTTGGAGGTTGAGCTGGAATAGTAGGAACATCACTCAGAATACTTATTCGAGCTGAATTAAATCAACCTGGATCTTTAATTGGAGATGATCAAATCTATAATGTTATTGTTACAGCCCACGCATTTGTTATAATTTTCTTTATAGTTATGCCAATTTTAATTGGGGGGTTTGGAAACTGATTAGTACCATTAATACTAGGAGCACCTGATATAGCATTTCCACGAATAAATAATATAAGATTTTGACTATTACCTCCATCACTAACTTTACTTCTAGCAAGAAGTTTGGTTGAGAGAGGAGCTGGAACTGGTTGAACTGTTTATCCTCCTTTAGCAGGAGGTTTAGCTCATGGAGGAGCTTCTGTAGATTTAGCAATTTTTTCACTTCATTTAGCAGGAGTTTCTTCAATTCTAGGAGCCGTAAATTTTATTTCAACCACAATTAATATAAAACCATTAAATATAAAACCTGACTACATTCCATTATTCGTTTGAGCTGTAGCAATTACTGCACTTTTACTCCTCCTTTCATTACCAGTTTTAGCAGGAGCAATTACTATATTATTAACTGATCGAAATCTAAATACATCCTTTTTTGACCCCACTGGTGGAGGGGATCCAATTTTATACCAACACTTATTT
>M9
--AACTTTATATTTTATATTTGGAGGTTGAGCTGGAATAGTAGGAACATCACTCAGAATACTTATTCGAGCTGAATTAAATCAACCTGGATCTTTAATTGGAGATGATCAAATCTATAATGTTATTGTTACAGCCCACGCATTTGTTATAATTTTCTTTATAGTTATGCCAATTTTAATTGGGGGGTTTGGAAACTGATTAGTACCATTAATACTAGGAGCACCTGATATAGCATTTCCACGAATAAATAATATAAGATTTTGACTATTACCTCCATCACTAACTTTACTTCTAGCAAGAAGTTTGGTTGAGAGAGGAGCTGGAACTGGTTGAACTGTTTATCCTCCTTTAGCAGGAGGTTTAGCTCATGGAGGAGCTTCTGTAGATTTAGCAATTTTTTCACTTCATTTAGCAGGAGTTTCTTCAATTCTAGGAGCCGTAAATTTTATTTCAACCACAATTAATATAAAACCATTAAATATAAAACCTGACTACATTCCATTATTCGTTTGAGCTGTAGCAATTACTGCACTTTTACTCCTCCTTTCATTACCAGTTTTAGCAGGAGCAATTACTATATTATTAACTGATCGAAATCTAAATACATCCTTTTTTGACCCCGCTGGTGGAGGGGATCCAATTTTATACCAACACTTATTT
>M903
--AACTTTATATTTTATATTTGGAGGTTGAGCTGGAATAGTAGGAACATCACTCAGAATACTTATTCGAGCTGAATTAAATCAACCTGGATCTTTAATTGGAGATGATCAAATCTATAATGTTATTGTTACAGCCCACGCATTTGTTATAATTTTCTTTATAGTTATGCCAATTTTAATTGGGGGGTTTGGAAACTGATTAGTACCATTAATACTAGGAGCACCTGATATAGCATTTCCACGAATAAATAATATAAGATTTTGACTATTACCTCCATCACTAACTTTACTTCTAGCAAGAAGTTTGGTTGAGAGAGGAGCTGGAACTGGTTGAACTGTTTATCCTCCTTTAGCAGGAGGTTTAGCTCATGGAGGAGCTTCTGTAGATTTAGCAATTTTTTCACTTCATTTAGCAGGAGTTTCTTCAATTCTAGGAGCCGTAAATTTTATTTCAACCACAATTAATATAAAACCATTAAATATAAAACCTGACTACATTCCATTATTCGTTTGAGCTGTAGCAATTACTGCACTTTTACTCCTCCTTTCATTACCAGTTTTAGCAGGAGCAATTACTATATTATTAACTGATCGAAATCTAAATACATCCTTTTTTGACCCCGCTGGTGGAGGGGATCCAATTTTATACCAACACTTATTT
>M904
--AACTTTATATTTTATATTTGGAGGTTGAGCTGGAATAGTAGGAACATCACTCAGAATACTTATTCGAGCTGAATTAAATCAACCTGGATCTTTAATTGGAGATGATCAAATCTATAATGTTATTGTTACAGCCCACGCATTTGTTATAATTTTCTTTATAGTTATGCCAATTTTAATTGGGGGGTTTGGAAACTGATTAGTACCATTAATACTAGGAGCACCTGATATAGCATTTCCACGAATAAATAATATAAGATTTTGACTATTACCTCCATCACTAACTTTACTTCTAGCAAGAAGTTTGGTTGAGAGAGGAGCTGGAACTGGTTGAACTGTTTATCCTCCTTTAGCAGGAGGTTTAGCTCATGGAGGAGCTTCTGTAGATTTAGCAATTTTTTCACTTCATTTAGCAGGAGTTTCTTCAATTCTAGGAGCCGTAAATTTTATTTCAACCACAATTAATATAAAACCATTAAATATAAAACCTGACTACATTCCATTATTCGTTTGAGCTGTAGCAATTACTGCACTTTTACTCCTCCTTTCATTACCAGTTTTAGCAGGAGCAATTACTATATTATTAACTGATCGAAATCTAAATACATCCTTTTTTGACCCCGCTGGTGGAGGGGATCCAATTTTATACCAACACTTATTT
>C2
--AACTTTATATTTTATATTTGGAGGTTGAGCTGGAATAGTAGGAACATCACTCAGAATACTTATTCGAGCTGAATTAAATCAACCTGGATCTTTAATTGGAGATGATCAAATCTATAATGTTATTGTTACAGCCCACGCATTTGTTATAATTTTCTTTATAGTTATGCCAATTTTAATTGGGGGGTTTGGAAACTGATTAGTACCATTAATACTAGGAGCACCTGATATAGCATTTCCACGAATAAATAATATAAGATTTTGACTATTACCTCCATCACTAACTTTACTTCTAGCAAGAAGTTTGGTTGAGAGAGGAGCTGGAACTGGTTGAACTGTTTATCCTCCTTTAGCAGGAGGTTTAGCTCATGGAGGAGCTTCTGTAGATTTAGCAATTTTTTCACTTCATTTAGCAGGAGTTTCTTCAATTCTAGGAGCCGTAAATTTTATTTCAACCACAATTAATATAAAACCATTAAATATAAAACCTGACTACATTCCATTATTCGTTTGAGCTGTAGCAATTACTGCACTTTTACTCCTCCTTTCATTACCAGTTTTAGCAGGAGCAATTACTATATTATTAACTGATCGAAATCTAAATACATCCTTTTTTGACCCCGCTGGTGGAGGGGATCCAATTTTATACCAACACTTATTT
>C7
--AACTTTATATTTTATATTTGGAGGTTGAGCTGGAATAGTAGGAACATCACTCAGAATACTTATTCGAGCTGAATTAAATCAACCTGGATCTTTAATTGGAGATGATCAAATCTATAATGTTATTGTTACAGCCCACGCATTTGTTATAATTTTCTTTATAGTTATGCCAATTTTAATTGGGGGGTTTGGAAACTGATTAGTACCATTAATACTAGGAGCACCTGATATAGCATTTCCACGAATAAATAATATAAGATTTTGACTATTACCTCCATCACTAACTTTACTTCTAGCAAGAAGTTTGGTTGAGAGAGGAGCTGGAACTGGTTGAACTGTTTATCCTCCTTTAGCAGGAGGTTTAGCTCATGGAGGAGCTTCTGTAGATTTAGCAATTTTTTCACTTCATTTAGCAGGAGTTTCTTCAATTCTAGGAGCCGTAAATTTTATTTCAACCACAATTAATATAAAACCATTAAATATAAAACCTGACTACATTCCATTATTCGTTTGAGCTGTAGCAATTACTGCACTTTTACTCCTCCTTTCATTACCAGTTTTAGCAGGAGCAATTACTATATTATTAACTGATCGAAATCTAAATACATCCTTTTTTGACCCCGCTGGTGGAGGGGATCCAATTTTATACCAACACTTATTT
>KY349646
--AACATTATATTTTATTTTTGGAGGTTGAGCTGGTATAGTTGGTACATCTTTAAGAATATTAATCCGTGCCGAACTTAATCAACCTGGATCTTTAATTGGAGATGATCAAATCTATAATGTGATTGTAACAGCCCATGCATTTGTTATAATTTTTTTTATAGTTATACCTATTCTAATTGGTGGATTTGGAAATTGATTAGTTCCACTTATATTAGGAGCACCAGATATAGCATTTCCACGAATAAATAACATAAGATTCTGGTTACTTCCCCCATCTTTAACATTATTATTAACCAGAAGTTTGGTTGAAAGAGGAGCTGGAACTGGTTGAACTGTTTATCCTCCTTTAGCAAGAGGATTAGCTCATGGAGGGGCTTCAGTTGATCTAGCTATTTTCTCCTTACATTTAGCAGGAATTTCATCAATTCTAGGAGCTGTAAATTTTATTTCAACTACAATTAATATAAAACCCCTTAATATAAAACCAGATTATATTCCTCTATTTGTTTGATCTGTAGCAATTACAGCTTTATTACTTCTTTTATCACTTCCAGTTCTTGCAGGAGCAATTACTATATTATTAACTGACCGAAATCTCAATACATCATTTTTTGATCCTGCTGGAGGTGGTGACCCTATTCTTTATCAACATTTATTT
>DB
--AACATTATATTTTATTTTTGGAGGTTGAGCTGGTATAGTTGGTACATCTTTAAGAATATTAATCCGTGCCGAACTTAATCAACCTGGATCTTTAATTGGAGATGATCAAATCTATAATGTGATTGTAACAGCCCATGCATTTGTTATAATTTTTTTTATAGTTATACCTATTCTAATTGGTGGATTTGGAAATTGATTAGTTCCACTTATATTAGGAGCACCAGATATAGCATTTCCACGAATAAATAACATAAGATTCTGGTTACTTCCCCCATCTTTAACATTATTATTAACCAGAAGTTTGGTTGAAAGAGGAGCTGGAACTGGTTGAACTGTTTATCCTCCTTTAGCAAGAGGATTAGCTCATGGAGGGGCTTCAGTTGATCTAGCTATTTTCTCCTTACATTTAGCAGGAATTTCATCAATTCTAGGAGCTGTAAATTTTATTTCAACTACAATTAATATAAAACCCCTTAATATAAAACCAGATTATATTCCTCTATTTGTTTGATCTGTAGCAATTACAGCTTTATTACTTCTTTTATCACTTCCAGTTCTTGCAGGAGCAATTACTATATTATTAACTGACCGAAATCTCAATACATCATTTTTTGATCCTGCTGGAGGTGGTGACCCTATTCTTTATCAACATTTATTT
>M_DB
--AACATTATATTTTATTTTTGGAGGTTGAGCTGGTATAGTTGGTACATCTTTAAGAATATTAATCCGTGCCGAACTTAATCAACCTGGATCTTTAATTGGAGATGATCAAATCTATAATGTGATTGTAACAGCCCATGCATTTGTTATAATTTTTTTTATAGTTATACCTATTCTAATTGGTGGATTTGGAAATTGATTAGTTCCGCTTATATTAGGAGCACCAGATATAGCATTTCCACGAATAAATAACATAAGATTCTGGTTACTTCCCCCATCTTTAACATTATTATTAACCAGAAGTTTGGTTGAAAGAGGAGCTGGAACTGGTTGAACTGTTTATCCTCCTTTAGCAAGAGGATTAGCTCATGGAGGGGCTTCAGTTGATCTAGCTATTTTCTCCTTACATTTAGCAGGAATTTCATCAATTCTAGGAGCTGTAAATTTTATTTCAACTACAATTAATATAAAACCCCTTAATATAAAACCAGATTATATTCCTCTATTTGTTTGATCTGTAGCAATTACAGCTTTATTACTTCTTTTATCACTTCCAGTTCTTGCAGGAGCAATTACTATATTATTAACTGACCGAAATCTCAATACATCATTTTTTGATCCTGCTGGAGGTGGTGACCCTATTCTTTATCAACATTTATTT
>M42_1
--AACATTATATTTTATTTTTGGAGGTCGAGCTGGTATAGTTGGTACATCTTTAAGAATATTAATCCGTGCCGAACTTAATCAACCTGGATCTTTAATTGGAGATGATCAAATCTATAATGTGATTGTAACAGCCCATGCATTTGTTATAATTTTTTTTATAGTTATACCTATTCTAATTGGTGGATTTGGAAATTGATTAGTTCCGCTTATATTAGGAGCACCAGATATAGCATTTCCACGAATAAATAACATAAGATTCTGGTTACTTCCCCCATCTTTAACATTATTATTAACCAGAAGTTTGGTTGAAAGAGGAGCTGGAACTGGTTGAACTGTTTATCCTCCTTTAGCAAGAGGATTAGCTCATGGAGGGGCTTCAGTTGATCTAGCTATTTTCTCCTTACATTTAGCAGGAATTTCATCAATTCTAGGAGCTGTAAATTTTATTTCAACTACAATTAATATAAAACCCCTTAATATAAAACCAGATTATATTCCTCTATTTGTTTGATCTGTAGCAATTACAGCTTTATTACTTCTTTTATCACTTCCAGTTCTTGCAGGAGCAATTACTATATTATTAACTGACCGAAATCTCAATACATCATTTTTTGATCCTGCTGGAGGTGGTGACCCTATTCTTTATCAACATTTATTT
>KY349644
--AACATTATATTTTATATTCGGAGGATGGGCTGGAATAGTTGGAACTTCCTTAAGAATATTAATTCGCGCCGAATTAAATCAACCAGGCTCATTAATTGGAGATGATCAAATTTACAATGTTATTGTTACAGCCCACGCATTCATCATAATTTTCTTCATAGTTATACCTATCCTTATTGGAGGATTCGGAAATTGATTAGTACCATTAATATTAGGAGCTCCAGATATAGCCTTCCCTCGAATAAACAATATAAGATTCTGATTACTACCTCCATCTTTAACACTTCTTCTTGCTAGAAGCCTGGTTGAAAGAGGAGCAGGGACAGGTTGAACTGTATACCCCCCTCTTGCTAGAAGATTAGCTCATGGGGGAGCATCAGTAGATTTAGCTATCTTCTCACTACATTTAGCTGGTGTTTCATCAATCCTTGGAGCTGTAAATTTTATCTCAACCACAATTAATATAAAACCCACCCAAATAAAACCTGATTGTATTCCTTTATTTGTTTGAGCAGTGGCTATCACCGCTTTACTTCTTCTTCTGTCTTTACCAGTTCTTGCTGGAGCAATCACTATATTATTAACTGATCGAAATTTAAATACATCATTTTTTGATCCTGCTGGAGGTGGGGATCCAATTCTATACCAACACTTATTT
>M28_2
--AACATTATATTTTATATTCGGAGGATGGGCTGGAATAGTTGGAACTTCCTTAAGAATATTAATTCGCGCCGAATTAAATCAACCAGGCTCATTAATTGGAGATGATCAAATTTACAATGTTATTGTTACAGCCCACGCATTCATCATAATTTTCTTCATAGTTATACCTATCCTTATTGGAGGATTCGGAAATTGATTAGTACCATTAATATTAGGAGCTCCAGATATAGCCTTCCCTCGAATAAACAATATAAGATTCTGATTACTACCTCCATCTTTAACACTTCTTCTTGCTAGAAGCCTGGTTGAAAGAGGAGCAGGGACAGGTTGAACTGTATACCCCCCTCTTGCTAGAAGATTAGCTCATGGGGGAGCATCAGTAGATTTAGCTATCTTCTCACTACATTTAGCTGGTGTTTCATCAATCCTTGGAGCTGTAAATTTTATCTCAACCACAATTAATATAAAACCCACCCAAATAAAACCTGATTGTATTCCTTTATTTGTTTGAGCAGTGGCTATCACCGCTTTACTTCTTCTTCTGTCTTTACCAGTTCTTGCTGGAGCAATCACTATATTATTAACTGATCGAAATTTAAATACATCATTTTTTGATCCTGCTGGAGGTGGGGATCCAATTCTATACCAACACTTATTT
>M28_3
--AACATTATATTTTATATTCGGAGGATGGGCTGGAATAGTTGGAACTTCCTTAAGAATATTAATTCGCGCCGAATTAAATCAACCAGGCTCATTAATTGGAGATGATCAAATTTACAATGTTATTGTTACAGCCCACGCATTCATCATAATTTTCTTCATAGTTATACCTATCCTTATTGGAGGATTCGGAAATTGATTAGTACCATTAATATTAGGAGCTCCAGATATAGCCTTCCCTCGAATAAACAATATAAGATTCTGATTACTACCTCCATCTTTAACACTTCTTCTTGCTAGAAGCCTGGTTGAAAGAGGAGCAGGGACAGGTTGAACTGTATACCCCCCTCTTGCTAGAAGATTAGCTCATGGGGGAGCATCAGTAGATTTAGCTATCTTCTCACTACATTTAGCTGGTGTTTCATCAATCCTTGGAGCTGTAAATTTTATCTCAACCACAATTAATATAAAACCCACCCAAATAAAACCTGATTGTATTCCTTTATTTGTTTGAGCAGTGGCTATCACCGCTTTACTTCTTCTTCTGTCTTTACCAGTTCTTGCTGGAGCAATCACTATATTATTAACTGATCGAAATTTAAATACATCATTTTTTGATCCTGCTGGAGGTGGGGATCCAATTCTATACCAACACTTATTT
>M28_9
--AACATTATATTTTATATTCGGAGGATGGGCTGGAATAGTTGGAACTTCCTTAAGAATATTAATTCGCGCCGAATTAAATCAACCAGGCTCATTAATTGGAGATGATCAAATTTACAATGTTATTGTTACAGCCCACGCATTCATCATAATTTTCTTCATAGTTATACCTATTCTTATTGGAGGATTCGGAAATTGATTAGTACCATTAATATTAGGAGCTCCAGATATAGCCTTCCCTCGAATAAACAATATAAGATTCTGATTACTACCTCCATCTTTAACACTTCTTCTTGCTAGAAGCCTGGTTGAAAGAGGAGCAGGGACAGGTTGAACTGTATACCCCCCTCTTGCTAGAAGATTAGCTCATGGGGGAGCATCAGTAGATTTAGCTATCTTCTCACTACATTTAGCTGGTGTTTCATCAATCCTTGGAGCTGTAAATTTTATCTCAACCACAATTAATATAAAACCCACCCAAATAAAACCTGATTGTATTCCTTTATTTGTTTGAGCAGTGGCTATCACCGCTTTACTTCTTCTTCTGTCTTTACCAGTTCTTGCTGGAGCAATCACTATATTATTAACTGATCGAAATTTAAATACATCATTTTTTGATCCTGCTGGAGGTGGGGATCCAATTCTATACCAACACTTATTT
>M28_10
--AACATTATATTTTATATTCGGAGGATGGGCTGGAATAGTTGGAACTTCCTTAAGAATATTAATTCGCGCCGAATTAAATCAACCAGGCTCATTAATTGGAGATGATCAAATTTACAATGTTATTGTTACAGCCCACGCATTCATCATAATTTTCTTCATAGTTATACCTATCCTTATTGGAGGATTCGGAAATTGATTAGTACCATTAATATTAGGAGCTCCAGATATAGCCTTCCCTCGAATAAACAATATAAGATTCTGATTACTACCTCCATCTTTAACACTTCTTCTTGCTAGAAGCCTGGTTGAAAGAGGAGCAGGGACAGGTTGAACTGTATACCCCCCTCTTGCTAGAAGATTAGCTCATGGGGGAGCATCAGTAGATTTAACTATCTTCTCACTACATTTAGCTGGTGTTTCATCAATCCTTGGAGCTGTAAATTTTATCTCAACCACAATTAATATAAAACCCACCCAAATAAAACCTGATTGTATTCCTTTATTTGTTTGAGCAGTGGCTATCACCGCTTTACTTCTTCTTCTGTCTTTACCAGTTCTTGCTGGAGCAATCACTATATTATTAACTGATCGAAATTTAAATACATCATTTTTTGATCCTGCTGGAGGTGGGGATCCAATTCTATACCAACACTTATTT
>M28_11
--AACATTATATTTTATATTCGGAGGATGGGCTGGAATAGTTGGAACTTCCTTAAGAATATTAATTCGCGCCGAATTAAATCAACCAGGCTCATTAATTGGAGATGATCAAATTTACAATGTTATTGTTACAGCCCACGCATTCATCATAATTTTCTTCATAGTTATACCTATCCTTATTGGAGGATTCGGAAATTGATTAGTACCATTAATATTAGGAGCTCCAGATATAGCCTTCCCTCGAATAAACAATATAAGATTCTGATTACTACCTCCATCTTTAACACTTCTTCTTGCTAGAAGCCTGGTTGAAAGAGGAGCAGGGACAGGTTGAACTGTATACCCCCCTCTTGCTAGAAGATTAGCTCATGGGGGAGCATCAGTAGATTTAGCTATCTTCTCACTACATTTAGCTGGTGTTTCATCAATCCTTGGAGCTGTAAATTTCATCTCAACCACAATTAATATAAAACCCACCCAAATAAAACCTGATTGTATTCCTTTATTTGTTTGAGCAGTGGCTATCACCGCTTTACTTCTTCTTCTGTCTTTACCAGTTCTTGCTGGAGCAATCACTATATTATTAACTGATCGAAATTTAAATACATCATTTTTTGATCCTGCTGGAGGTGGGGATCCAATTCTATACCAACACTTATTT
>M28_7
--AACATTATATTTTATATTCGGAGGATGGGCTGGAATAGTTGGAACTTCCTTAAGAATATTAATTCGCGCCGAATTAAATCAACCAGGCTCATTAATTGGAGATGATCAAATTTACAATGTTATTGTTACAGCCCACGCATTCATCATAATTTTCTTCATAGTTATACCTATCCTTATTGGAGGATTCGGAAATTGATTAGTACCATTAATATTAGGAGCTCCAGATATAGCCTTCCCTCGAATAAACAATATAAGATTCTGATTACTACCTCCATCTTTAACACTTCTTCTTGCTAGAAGCCTGGTTGAAAGAGGAGCAGGGACAGGTTGAACTGTGTATCCCCCTCTTGCTAGAAGATTAGCTCATGGGGGAGCATCAGTAGATTTAGCTATCTTCTCCCTACATTTAGCTGGTGTTTCATCAATCCTTGGAGCTGTAAATTTTATCTCAACCACAATTAATATAAAACCCACCCAAATAAAACCTGATTGTATTCCTTTATTTGTTTGAGCAGTGGCTATCACCGCTTTACTTCTTCTTCTGTCTTTACCAGTTCTTGCTGGAGCAATCACTATATTATTAACTGATCGAAATTTAAATACATCATTTTTTGATCCTGCTGGAGGTGGGGATCCAATTCTATACCAACACTTATTT
>M28_8
--AACATTATATTTTATATTCGGAGGATGGGCTGGAATAGTTGGAACTTCCTTAAGAATATTAATTCGCGCCGAATTAAATCAACCAGGCTCATTAATTGGAGATGATCAAATTTACAATGTTATTGTTACAGCCCACGCATTCATCATAATTTTCTTCATAGTTATACCTATCCTTATTGGAGGATTCGGAAATTGATTAGTACCATTAATATTAGGAGCTCCAGATATAGCCTTCCCTCGAATAAACAATATAAGATTCTGATTACTACCTCCATCTTTAACACTTCTTCTTGCTAGAAGCCTGGTTGAAAGAGGAGCAGGGACAGGTTGAACTGTGTATCCCCCTCTTGCTAGAAGATTAGCTCATGGGGGAGCATCAGTAGATTTAGCTATCTTCTCCCTACATTTAGCTGGTGTTTCATCAATCCTTGGAGCTGTAAATTTTATCTCAACCACAATTAATATAAAACCCACCCAAATAAAACCTGATTGTATTCCTTTATTTGTTTGAGCAGTGGCTATCACCGCTTTACTTCTTCTTCTGTCTTTACCAGTTCTTGCTGGAGCAATCACTATATTATTAACTGATCGAAATTTAAATACATCATTTTTTGATCCTGCTGGAGGTGGGGATCCAATTCTATACCAACACTTATTT
>KY349620
--AACATTATATTTCATGTTTGGAGGATGAGCTGGTATAGTTGGAACTTCTTTAAGAATATTAATTCGCGCTGAACTTAATCARCCAGGTTCTTTAATTGGAGATGATCAAATTTACAATGTTATTGTTACAGCTCACGCATTTGTTATAATTTTCTTTATAGTTATACCAATTCTTATTGGGGGGTTTGGTAATTGATTAGTACCATTAATACTAGGAGCTCCAGATATAGCCTTCCCACGAATAAACAATATAAGATTCTGATTACTACCACCATCCTTAATTCTTCTTCTAGCTAGAAGTCTAGTTGAAAGAGGAGCAGGAACCGGTTGAACTGTATATCCCCCACTTGCAAGTGGATTAGCCCATGGAGGAGCATCAGTAGATTTAGCTATTTTCTCTCTTCACCTGGCCGGAGTCTCATCAATTCTTGGAGCTGTAAATTTTATTTCAACAACTATTAATATAAAACCTACACAAATAAAACCTGATTGWATCCCTCTATTTGTATGAGCAGTAGTAATCACCGCTCTATTACTTCTTCTATCTTTACCAGTTCTTGCAGGAGCAATCACTATATTATTAACTGATCGAAATTTAAATACATCATTTTTTGATCCTGCTGGAGGTGGTGATCCAATTTTATATCAACATTTATTC
>M14_5
--AACATTATATTTTATATTTGGAGGATGAGCCGGTATAGTTGGAACTTCTTTAAGAATATTAATTCGAGCTGAACTTAATCAACCAGGTTCTTTAATTGGAGATGATCAAATTTACAATGTTATTGTTACAGCCCACGCATTTGTTATAATTTTCTTTATAGTTATACCAATTCTTATTGGAGGATTTGGTAATTGATTAGTACCATTAATACTAGGAGCTCCAGATATAGCCTTCCCCCGAATAAACAACATAAGATTCTGATTACTACCACCATCTTTAACTCTTCTTCTAGCTAGAAGTCTAGTTGAAAGAGGGGTGGGAACCGGTTGAACTGTATATCCCCCACTTGCAAGTGGATTAGCCCATGGAGGAGCATCAGTAGATTTAGCTATTTTTTCTCTTCACCTGGCCGGAGTCTCATCAATTCTTGGAGCTGTAAATTTTATTTCAACAACTATTAATATAAAACCTACACAAATAAAACCTGATTGCATCCCTCTATTTGTATGAGCAGTAGTAATCACCGCTTTATTACTCCTCTTATCTTTACCAGTTCTTGCAGGAGCAATCACTATATTATTAACTGATCGAAATTTAAATACATCATTTTTTGATCCTGCTGGAGGTGGTGACCCAATTCTATATCAACATTTATTC
>KY349624
--AACACTATATTTTATATTTGGAGGGTGAGCTGGTATAATTGGAACCTCATTAAGAATATTAATTCGTGCTGAACTCAACCAACCAGGTTCTTTAATTGGAGATGATCAAATTTACAATGTTATTGTCACAGCCCACGCATTTATTATAATTTTTTTCATAGTTATACCAATTCTTATTGGAGGGTTCGGAAATTGATTAGTACCATTAATATTAGGAGCCCCAGATATAGCCTTCCCCCGAATAAACAATATAAGATTTTGATTACTTCCACCATCATTAACACTACTTCTGGCCAGAAGCCTGGTTGAAAGAGGAGTAGGAACTGGTTGAACTGTATACCCTCCACTTGCAAGTGGATTAGCTCATGGAGGAGCATCAGTAGATTTAGCTATTTTCTCTCTTCATTTAGCTGGTGTTTCATCAATTCTTGGAGCTATTAATTTTATTTCAACTACTATTAATATAAAACCTACACAAGTAAAACCTGATTGTATTCCTTTATTTGTGTGAGCAGTAGTAATTACTGCTTTATTACTCCTTCTATCTTTACCAGTTCTTGCAGGAGCAATTACTATACTATTAACTGATCGAAATCTAAATACATCATTTTTTGATCCTGCTGGAGGTGGTGATCCAATTTTATATCAACATTTATTT
>M28_6
--AACACTATATTTTATATTTGGAGGGTGAGCTGGTATAATTGGAACCTCATTAAGAATATTAATTCGTGCTGAACTCAACCAACCAGGTTCTTTAATTGGAGATGATCAAATTTACAATGTTATTGTCACAGCCCACGCATTTATTATAATTTTTTTCATAGTTATACCAATTCTTATTGGAGGGTTCGGAAATTGATTAGTACCATTAATATTAGGAGCCCCAGATATAGCCTTCCCCCGAATAAACAATATAAGATTTTGATTACTTCCACCATCATTAACACTACTTCTGGCCAGAAGCCTGGTTGAAAGAGGAGTAGGAACTGGTTGAACTGTATACCCTCCACTTGCAAGTGGATTAGCTCATGGAGGAGCATCAGTAGATTTAGCTATTTTCTCTCTTCATTTAGCTGGTGTTTCATCAATTCTTGGAGCTATTAATTTTATTTCAACTACTATTAATATAAAACCTACACAAGTAAAACCTGATTGTATTCCTTTATTTGTGTGAGCAGTAGTAATTACTGCTTTATTACTCCTTCTATCTTTACCAGTTCTTGCAGGAGCAATTACTATACTATTAACTGATCGAAATCTAAATACATCATTTTTTGATCCTGCTGGAGGTGGTGATCCAATTTTATATCAACATTTATTT
>M29_1
--AACACTATATTTTATATTTGGAGGATGAGCTGGTATAATTGGGACCTCATTAAGAATATTAATTCGTGCTGAACTCAACCAACCGGGTTCTTTAATTGGGGATGATCAAATTTATAATGTTATTGTTACAGCTCACGCATTTATTATAATTTTTTTCATAGTTATACCAATTCTTATTGGAGGATTCGGAAACTGATTAGTACCATTAATATTAGGAGCTCCAGATATGGCCTTCCCCCGAATAAACAACATGAGATTTTGATTACTTCCACCATCATTAACACTGCTTCTGACCAGAAGCCTGGTTGAAAGAGGAGTAGGAACTGGTTGAACTGTTTACCCCCCACTTGCAAGTGGATTAGCTCATGGGGGGGCATCAGTAGATTTAGCTATTTTCTCTCTTCATTTAGCTGGTATTTCATCAATTCTAGGAGCCGTAAATTTTATTTCAACCACTATTAATATAAAACCCACACAAATAAAACCTGATTGTATTCCTTTATTTGTGTGAGCAGTAGTAATTACTGCTCTATTACTCCTTCTATCTTTACCAGTTCTTGCAGGAGCAATTACTATATTATTAACTGATCGAAATTTAAATACATCATTTTTTGATCCTGCTGGAGGTGGTGATCCAATTTTATACCAACATTTATTT
>M29_2
--AACACTATATTTTATATTTGGAGGATGAGCTGGTATAATTGGGACCTCATTAAGAATATTAATTCGTGCTGAACTCAACCAACCGGGTTCTTTAATTGGGGATGATCAAATTTATAATGTTATTGTTACAGCTCACGCATTTATTATAATTTTTTTCATAGTTATACCAATTCTTATTGGAGGATTCGGAAACTGATTAGTACCATTAATATTAGGAGCTCCAGATATGGCCTTCCCCCGAATAAACAACATGAGATTTTGATTACTTCCACCATCATTAACACTGCTTCTGACCAGAAGCCTGGTTGAAAGAGGAGTAGGAACTGGTTGAACTGTTTACCCCCCACTTGCAAGTGGATTAGCTCATGGGGGGGCATCAGTAGATTTAGCTATTTTCTCTCTTCATTTAGCTGGTATTTCATCAATTCTAGGAGCCGTAAATTTTATTTCAACCACTATTAATATAAAACCCACACAAATAAAACCTGATTGTATTCCTTTATTTGTGTGAGCAGTAGTAATTACTGCTCTATTACTCCTTCTATCTTTACCAGTTCTTGCAGGAGCAATTACTATATTATTAACTGATCGAAATTTAAATACATCATTTTTTGATCCTGCTGGAGGTGGTGATCCAATTTTATACCAACATTTATTT
>SP7
--AACATTATACTTCATTTTTGGAGGTTGAGCCGGAATAGTAGGAACCTCATTAAGAATATTAATCCGTGCTGAACTTAATCAACCAGGATCACTTATTGGAGATGATCAAATTTATAATGTTATTGTTACAGCTCATGCATTTGTAATAATTTTCTTTATAGTTATACCAATTTTGATTGGAGGATTTGGTAATTGATTAGTACCATTAATATTAGGAGCACCAGATATAGCTTTCCCCCGAATAAATAATATAAGATTCTGATTACTTCCGCCATCTTTAATTCTTCTTCTAGCTAGAAGTCTAGTAGAAAGAGGAGTTGGCACTGGTTGAACTGTTTACCCTCCACTCGCAAGTGGATTAGCCCATAGAGGAGCATCTGTAGATTTAGCTATTTTTTCTTTACACTTAGCTGGTGTATCCTCAATTCTCGGAGCCGTAAATTTTATTTCAACTACTATTAATATAAAACCACTACAAATAAAATCTGATTGTATTCCCCTATTTGTTTGAGCAGTTGTAATTACCGCTTTGCTCCTCCTTCTATCCTTACCAGTTCTTGCAGGAGCAATTACTATATTATTAACAGATCGAAATTTAAATACATCCTTTTTTGATCCTGCTGGAGGTGGGGACCCAATTCTTTATCAACATTTATTT
>SP7_2
--AACATTATACTTCATTTTTGGAGGTTGAGCCGGAATAGTAGGAACCTCATTAAGAATATTAATCCGTGCTGAACTTAATCAACCAGGATCACTTATTGGAGATGATCAAATTTATAATGTTATTGTTACAGCTCATGCATTTGTAATAATTTTCTTTATAGTTATACCAATTTTGATTGGAGGATTTGGTAATTGATTAGTACCATTAATATTAGGAGCACCAGATATAGCTTTCCCCCGAATAAATAATATAAGATTCTGATTACTTCCGCCATCTTTAATTCTTCTTCTAGCTAGAAGTCTAGTAGAAAGAGGAGTTGGCACTGGTTGAACTGTTTACCCTCCACTCGCAAGTGGATTAGCCCATAGAGGAGCATCTGTAGATTTAGCTATTTTTTCTTTACACTTAGCTGGTGTATCCTCAATTCTCGGAGCCGTAAATTTTATTTCAACTACTATTAATATAAAACCACTACAAATAAAATCTGATTGTATTCCCCTATTTGTTTGAGCAGTTGTAATTACCGCTTTGCTCCTCCTTCTATCCTTACCAGTTCTTGCAGGAGCAATTACTATATTATTAACAGATCGAAATTTAAATACATCCTTTTTTGATCCTGCTGGAGGTGGGGACCCAATTCTTTATCAACATTTATTT
>SP7_3
--AACATTATACTTCATTTTTGGAGGTTGAGCCGGAATAGTAGGAACCTCATTAAGAATATTAATCCGTGCTGAACTTAATCAACCAGGATCACTTATTGGAGATGATCAAATTTATAATGTTATTGTTACAGCTCATGCATTTGTAATAATTTTCTTTATAGTTATACCAATTTTGATTGGAGGATTTGGTAATTGATTAGTACCATTAATATTAGGAGCACCAGATATAGCTTTCCCCCGAATAAATAATATAAGATTCTGATTACTTCCGCCATCTTTAATTCTTCTTCTAGCTAGAAGTCTAGTAGAAAGAGGAGTTGGCACTGGTTGAACTGTTTACCCTCCACTCGCAAGTGGATTAGCCCATAGAGGAGCATCTGTAGATTTAGCTATTTTTTCTTTACACTTAGCTGGTGTATCCTCAATTCTCGGAGCCGTAAATTTTATTTCAACTACTATTAATATAAAACCACTACAAATAAAATCTGATTGTATTCCCCTATTTGTTTGAGCAGTTGTAATTACCGCTTTGCTCCTCCTTCTATCCTTACCAGTTCTTGCAGGAGCAATTACTATATTATTAACAGATCGAAATTTAAATACATCCTTTTTTGATCCTGCTGGAGGTGGGGACCCAATTCTTTATCAACATTTATTT
>M901
--AACATTATACTTCATTTTTGGAGGTTGAGCCGGAATAGTAGGAACCTCATTAAGAATATTAATCCGTGCTGAACTTAATCAACCAGGATCACTTATTGGAGATGATCAAATTTATAATGTTATTGTTACAGCTCATGCATTTGTAATAATTTTCTTTATAGTTATACCAATTTTGATTGGAGGATTTGGTAATTGATTAGTACCATTAATATTAGGAGCACCAGATATAGCTTTCCCCCGAATAAATAATATAAGATTCTGATTACTTCCGCCATCTTTAATTCTTCTTCTAGCTAGAAGTCTAGTAGAAAGAGGAGTTGGCACTGGTTGAACTGTTTACCCTCCACTCGCAAGTGGATTAGCCCATAGAGGAGCATCTGTAGATTTAGCTATTTTTTCTTTACACTTAGCTGGTGTATCCTCAATTCTCGGAGCCGTAAATTTTATTTCAACTACTATTAATATAAAACCACTACAAATAAAATCTGATTGTATTCCCCTATTTGTTTGAGCAGTTGTAATTACCGCTTTGCTCCTCCTTCTATCCTTACCAGTTCTTGCAGGAGCAATTACTATATTATTAACAGATCGAAATTTAAATACATCCTTTTTTGATCCTGCTGGAGGTGGGGACCCAATTCTTTATCAACATTTATTT
>C3
--AACATTATACTTCATTTTTGGAGGTTGAGCCGGAATAGTAGGAACCTCATTAAGAATATTAATCCGTGCTGAACTTAATCAACCAGGATCACTTATTGGAGATGATCAAATTTATAATGTTATTGTTACAGCTCATGCATTTGTAATAATTTTCTTTATAGTTATACCAATTTTGATTGGAGGATTTGGTAATTGATTAGTACCATTAATATTAGGAGCACCAGATATAGCTTTCCCCCGAATAAATAATATAAGATTCTGATTACTTCCGCCATCTTTAATTCTTCTTCTAGCTAGAAGTCTAGTAGAAAGAGGAGTTGGCACTGGTTGAACTGTTTACCCTCCACTCGCAAGTGGATTAGCCCATAGAGGAGCATCTGTAGATTTAGCTATTTTTTCTTTACACTTAGCTGGTGTATCCTCAATTCTCGGAGCCGTAAATTTTATTTCAACTACTATTAATATAAAACCACTACAAATAAAATCTGATTGTATTCCCCTATTTGTTTGAGCAGTTGTAATTACCGCTTTGCTCCTCCTTCTATCCTTACCAGTTCTTGCAGGAGCAATTACTATATTATTAACAGATCGAAATTTAAATACATCCTTTTTTGATCCTGCTGGAGGTGGGGACCCAATTCTTTATCAACATTTATTT
>C4
--AACATTATACTTCATTTTTGGAGGTTGAGCCGGAATAGTAGGAACCTCATTAAGAATATTAATCCGTGCTGAACTTAATCAACCAGGATCACTTATTGGAGATGATCAAATTTATAATGTTATTGTTACAGCTCATGCATTTGTAATAATTTTCTTTATAGTTATACCAATTTTGATTGGAGGATTTGGTAATTGATTAGTACCATTAATATTAGGAGCACCAGATATAGCTTTCCCCCGAATAAATAATATAAGATTCTGATTACTTCCGCCATCTTTAATTCTTCTTCTAGCTAGAAGTCTAGTAGAAAGAGGAGTTGGCACTGGTTGAACTGTTTACCCTCCACTCGCAAGTGGATTAGCCCATAGAGGAGCATCTGTAGATTTAGCTATTTTTTCTTTACACTTAGCTGGTGTATCCTCAATTCTCGGAGCCGTAAATTTTATTTCAACTACTATTAATATAAAACCACTACAAATAAAATCTGATTGTATTCCCCTATTTGTTTGAGCAGTTGTAATTACCGCTTTGCTCCTCCTTCTATCCTTACCAGTTCTTGCAGGAGCAATTACTATATTATTAACAGATCGAAATTTAAATACATCCTTTTTTGATCCTGCTGGAGGTGGGGACCCAATTCTTTATCAACATTTATTT
>C5
--AACATTATACTTCATTTTTGGAGGTTGAGCCGGAATAGTAGGAACCTCATTAAGAATATTAATCCGTGCTGAACTTAATCAACCAGGATCACTTATTGGAGATGATCAAATTTATAATGTTATTGTTACAGCTCATGCATTTGTAATAATTTTCTTTATAGTTATACCAATTTTGATTGGAGGATTTGGTAATTGATTAGTACCATTAATATTAGGAGCACCAGATATAGCTTTCCCCCGAATAAATAATATAAGATTCTGATTACTTCCGCCATCTTTAATTCTTCTTCTAGCTAGAAGTCTAGTAGAAAGAGGAGTTGGCACTGGTTGAACTGTTTACCCTCCACTCGCAAGTGGATTAGCCCATAGAGGAGCATCTGTAGATTTAGCTATTTTTTCTTTACACTTAGCTGGTGTATCCTCAATTCTCGGAGCCGTAAATTTTATTTCAACTACTATTAATATAAAACCACTACAAATAAAATCTGATTGTATTCCCCTATTTGTTTGAGCAGTTGTAATTACCGCTTTGCTCCTCCTTCTATCCTTACCAGTTCTTGCAGGAGCAATTACTATATTATTAACAGATCGAAATTTAAATACATCCTTTTTTGATCCTGCTGGAGGTGGGGACCCAATTCTTTATCAACATTTATTT
>M_SC
--AACATTATATTTCATTTTTGGAGGTTGAGCCGGTATAGTAGGAACTTCATTAAGAATTCTAATTCGTGCTGAACTCAATCAACCAGGATCTTTAATTGGAGATGACCAAATTTACAATGTTATTGTTACAGCCCATGCATTTATTATAATCTTCTTTATAGTAATACCAATTCTAATTGGCGGGTTTGGAAATTGATTAGTACCATTAATACTGGGGGCACCAGACATAGCATTCCCCCGAATAAATAACATAAGATTTTGATTACTCCCTCCATCCTTAACTCTTCTTCTAGCCAGAAGCCTAGTGGAAAGAGGAGCAGGCACTGGTTGAACTGTATACCCCCCCCTTGCTAGAGGATTGGCCCATGGAGGAGCATCAGTAGATCTAGCAATCTTCTCCTTACATTTGGCTGGTGTCTCCTCTATTCTTGGAGCCGTAAACTTTATTTCAACTACCATTAATATAAAACCACTATACATAAAGCCTGATTATATTCCCTTATTCGTATGAGCAGTCGCAATTACTGCCCTCCTACTCCTCCTCTCCTTACCAGTTCTTGCAGGAGCAATTACTATATTATTAACAGACCGAAATTTAAATACATCCTTCTTTGATCCTGCTGGAGGAGGAGATCCAATTCTCTATCAACACTTATTC
>SP10
--AACATTATATTTCATTTTTGGAGGTTGAGCCGGTATAGTAGGAACTTCATTAAGAATTCTAATTCGTGCTGAACTCAATCAACCAGGATCTTTAATTGGAGATGACCAAATTTACAATGTTATTGTTACAGCCCATGCATTTATTATAATCTTCTTTATAGTAATACCAATTCTAATTGGCGGGTTTGGAAATTGATTAGTACCATTAATACTGGGGGCACCAGACATAGCATTCCCCCGAATAAATAACATAAGATTTTGATTACTCCCTCCATCCTTAACTCTTCTTCTAGCCAGAAGCCTAGTGGAAAGAGGAGCAGGCACTGGTTGAACTGTATACCCCCCCCTTGCTAGAGGATTGGCCCATGGAGGAGCATCAGTAGATCTAGCAATCTTCTCCTTACATTTGGCTGGTGTCTCCTCTATTCTTGGAGCCGTAAACTTTATTTCAACTACCATTAATATAAAACCACTATACATAAAGCCTGATTATATTCCCTTATTCGTATGAGCAGTCGCAATTACTGCCCTCCTACTCCTCCTCTCCTTACCAGTTCTTGCAGGAGCAATTACTATATTATTAACAGACCGAAATTTAAATACATCCTTCTTTGATCCTGCTGGAGGAGGAGATCCAATTCTCTATCAACACTTATTC
>SP9
--AACATTATATTTCATTTTTGGAGGTTGAGCCGGTATAGTAGGAACTTCATTAAGAATTTTAATTCGTGCTGAACTCAATCAACCAGGATCTTTAATTGGAGATGACCAAATTTACAATGTTATTGTTACAGCCCATGCATTTATTATAATCTTCTTTATAGTAATACCAATTCTAATTGGCGGGTTTGGAAATTGATTAGTACCATTAATACTGGGGGCACCAGACATAGCATTCCCCCGAATAAATAACATAAGATTTTGATTACTCCCTCCATCCTTAACTCTTCTTCTAGCCAGAAGCCTAGTGGAAAGAGGAGCAGGCACTGGTTGAACTGTATACCCCCCCCTTGCTAGAGGATTGGCCCATGGAGGAGCATCAGTAGATCTAGCAATCTTCTCCTTACATTTGGCTGGTGTCTCCTCTATTCTTGGAGCCGTAAACTTTATTTCAACTACCATTAATATAAAACCACTATACATAAAGCCTGATTATATTCCCTTATTCGTATGAGCAGTCGCAATTACTGCCCTCCTACTCCTCCTCTCCTTACCAGTTCTTGCAGGAGCAATTACTATATTATTAACAGACCGAAATTTAAATACATCCTTCTTTGATCCTGCTGGAGGAGGAGATCCAATTCTCTATCAACACTTATTC
>SP3
--AACACTATATTTCATCTTTGGAGGTTGAGCCGGAATAGTAGGAACCTCATTAAGAATATTAATTCGTACTGAACTTAGTCAACCAGGATCCTTAATTGGAGATGACCAAATCTACAACGTTATTGTTACAGCTCATGCATTTATTATAATCTTCTTCATAGTAATACCTATTTTGATTGGAGGATTTGGAAATTGATTAGTACCATTAATATTAGGAGCACCAGATATAGCATTCCCTCGAATAAACAATATAAGATTTTGATTACTTCCCCCATCATTAATTCTTCTCCTCGCAAGAAGACTGGTTGAAAGAGGCGCTGGAACTGGTTGAACTGTATACCCCCCCCTTGCTAGAAGACTAGCCCATAGAGGAGCATCAGTAGATTTAGCCATTTTCTCCCTACATTTAGCTGGTATTTCATCAATTCTTGGAGCTGTAAATTTTATTTCAACCACCTTTAATATAAAATCAACACATATAAAACCTGATTGCATTCCATTATTTGTTTGAGCAGTAGCAATTACCGCTTTATTATTATTATTATCCTTACCTGTTCTTGCGGGAGCAATTACCATATTATTAACTGATCGAAACCTAAATACATCCTTCTTTGATCCTGCAGGAGGAGGAGATCCAATCCTCTATCAACACTTATTT
>SP3_2
--AACACTATATTTCATCTTTGGAGGTTGAGCCGGAATAGTAGGAACCTCATTAAGAATATTAATTCGTACTGAACTTAGTCAACCAGGATCCTTAATTGGAGATGACCAAATCTACAACGTTATTGTTACAGCTCATGCATTTATTATAATCTTCTTCATAGTAATACCTATTTTGATTGGAGGATTTGGAAATTGATTAGTACCATTAATATTAGGAGCACCAGATATAGCATTCCCTCGAATAAACAATATAAGATTTTGATTACTTCCCCCATCATTAATTCTTCTCCTCGCAAGAAGACTGGTTGAAAGAGGCGCTGGAACTGGTTGAACTGTATACCCCCCCCTTGCTAGAAGACTAGCCCATAGAGGAGCATCAGTAGATTTAGCCATTTTCTCCCTACATTTAGCTGGTATTTCATCAATTCTTGGAGCTGTAAATTTTATTTCAACCACCTTTAATATAAAATCAACACATATAAAACCTGATTGCATTCCATTATTTGTTTGAGCAGTAGCAATTACCGCTTTATTATTATTATTATCCTTACCTGTTCTTGCGGGAGCAATTACCATATTATTAACTGATCGAAACCTAAATACATCCTTCTTTGATCCTGCAGGAGGAGGAGATCCAATCCTCTATCAACACTTATTT
>SP3_3
--AACACTATATTTCATCTTTGGAGGTTGAGCCGGAATAGTAGGAACCTCATTAAGAATATTAATTCGTACTGAACTTAGTCAACCAGGATCCTTAATTGGAGATGACCAAATCTACAACGTTATTGTTACAGCTCATGCATTTATTATAATCTTCTTCATAGTAATACCTATTTTGATTGGAGGATTTGGAAATTGATTAGTACCATTAATATTAGGAGCACCAGATATAGCATTCCCTCGAATAAACAATATAAGATTTTGATTACTTCCCCCATCATTAATTCTTCTCCTCGCAAGAAGACTGGTTGAAAGAGGCGCTGGAACTGGTTGAACTGTATACCCCCCCCTTGCTAGAAGACTAGCCCATAGAGGAGCATCAGTAGATTTAGCCATTTTCTCCCTACATTTAGCTGGTATTTCATCAATTCTTGGAGCTGTAAATTTTATTTCAACCACCTTTAATATAAAATCAACACATATAAAACCTGATTGCATTCCATTATTTGTTTGAGCAGTAGCAATTACCGCTTTATTATTATTATTATCCTTACCTGTTCTTGCGGGAGCAATTACCATATTATTAACTGATCGAAACCTAAATACATCCTTCTTTGATCCTGCAGGAGGAGGAGATCCAATCCTCTATCAACACTTATTT
>SP3_2_2
--AACACTATATTTCATCTTTGGAGGTTGAGCCGGAATAGTAGGAACCTCATTAAGAATATTAATTCGTACTGAACTTAGTCAACCAGGATCCTTAATTGGAGATGACCAAATCTACAACGTTATTGTTACAGCTCATGCATTTATTATAATCTTCTTCATAGTAATACCTATTTTGATTGGAGGATTTGGAAATTGATTAGTACCATTAATATTAGGAGCACCAGATATAGCATTCCCTCGAATAAACAATATAAGATTTTGATTACTTCCCCCATCATTAATTCTTCTCCTCGCAAGAAGACTGGTTGAAAGAGGCGCTGGAACTGGTTGAACTGTATACCCCCCCCTTGCTAGAAGACTAGCCCATAGAGGAGCATCAGTAGATTTAGCCATTTTCTCCCTACATTTAGCTGGTATTTCATCAATTCTTGGAGCTGTAAATTTTATTTCAACCACCTTTAATATAAAATCAACACATATAAAACCTGATTGCATTCCATTATTTGTTTGAGCAGTAGCAATTACCGCTTTATTATTATTATTATCCTTACCTGTTCTTGCGGGAGCAATTACCATATTATTAACTGATCGAAACCTAAATACATCCTTCTTTGATCCTGCAGGAGGAGGAGATCCAATCCTCTATCAACACTTATTT
>CY03
--AACACTATATTTCATCTTTGGAGGTTGAGCCGGAATAGTAGGAACCTCATTAAGAATATTAATTCGTACTGAACTTAGTCAACCAGGATCCTTAATTGGAGATGACCAAATCTACAACGTTATTGTTACAGCTCATGCATTTATTATAATCTTCTTCATAGTAATACCTATTTTGATTGGAGGATTTGGAAATTGATTAGTACCATTAATATTAGGAGCACCAGATATAGCATTCCCTCGAATAAACAATATAAGATTTTGATTACTTCCCCCATCATTAATTCTTCTCCTCGCAAGAAGACTGGTTGAAAGAGGCGCTGGAACTGGTTGAACTGTATACCCCCCCCTTGCTAGAAGACTAGCCCATAGAGGAGCATCAGTAGATTTAGCCATTTTCTCCCTACATTTAGCTGGTATTTCATCAATTCTTGGAGCTGTAAATTTTATTTCAACCACCTTTAATATAAAATCAACACATATAAAACCTGATTGCATTCCATTATTTGTTTGAGCAGTAGCAATTACCGCTTTATTATTATTATTATCCTTACCTGTTCTTGCGGGAGCAATTACCATATTATTAACTGATCGAAACCTAAATACATCCTTCTTTGATCCTGCAGGAGGAGGAGATCCAATCCTCTATCAACACTTATTT
>SP8_SP3
--AACACTATATTTCATCTTTGGAGGCTGAGCCGGAATAGTAGGAACCTCATTAAGAATATTAATTCGTACTGAACTTAGTCAACCAGGATCCTTAATTGGAGATGACCAAATCTACAACGTTATTGTTACAGCTCATGCATTTATTATAATCTTCTTCATAGTAATACCTATTTTGATTGGAGGATTTGGAAATTGATTAGTACCATTAATATTAGGAGCACCAGATATAGCATTCCCTCGAATAAACAATATAAGATTTTGATTACTTCCCCCATCATTAATTCTTCTCCTCGCAAGAAGACTGGTTGAAAGAGGCGCTGGAACTGGTTGAACTGTATACCCCCCCCTTGCTAGAAGACTAGCCCATAGAGGAGCATCAGTAGATTTAGCCATTTTCTCCCTACATTTAGCTGGTATTTCATCAATTCTTGGAGCTGTAAATTTTATTTCAACCACCTTCAATATAAAATCAACACATATAAAACCTGATTGCATTCCATTATTTGTCTGAGCAGTAGCAATTACCGCTTTATTATTATTATTATCCTTACCTGTTCTTGCGGGAGCAATTACCATATTATTAACTGATCGAAACCTAAATACATCCTTCTTTGATCCTGCAGGAGGAGGAGATCCAATCCTCTATCAACACTTATTT
>KY349617
--AACACTATATTTTCTATTTGGGGGATGGGCAGGAATAGTTGGAACCTCATTAAGAATATTAATTCGTGCTGAGCTTAATCAACCAGGATCATTAATTGGAGACGATCAAATTTATAATGTTATTGTTACAGCTCACGCATTTATTATAATCTTCTTTATAGTAATGCCGATCCTAATTGGAGGATTTGGAAATTGATTAGTACCATTAATACTTGGAGCACCAGACATAGCATTCCCACGAATAAATAATATAAGATTCTGATTACTTCCTCCTTCTCTAACTTTGCTTCTAGCCAGAAGCATGGTTGAAAGAGGAGTTGGGACTGGTTGAACTGTATACCCCCCTCTTGCAAGAGGATTAGCTCACAGAGGAGCCTCTGTAGATTTAGCTATTTTTTCCCTTCATTTAGCTGGTGTTTCTTCAATTATAGGAGCCGTAAATTTTATCTCAACTTCTATTAATATAAAACCACTACAAATAAAACCTGATCGTATCCCTTTATTTGTTTGAGCAGTGGCAATCACCGCATTACTTCTCCTTCTATCTTTACCAGTTCTTGCGGGAGCAATCACAATATTATTAACTGATCGAAATTTAAATACATCCTTTTTTGATCCCGCTGGAGGAGGAGACCCAATCTTATACCAACACTTATTT
>M30_7
--AACACTATATTTTCTATTTGGGGGATGGGCAGGAATAGTTGGAACCTCATTAAGAATATTAATTCGTGCTGAGCTTAATCAACCAGGATCATTAATTGGAGACGATCAAATTTATAATGTTATTGTTACAGCTCACGCATTTATTATAATCTTCTTTATAGTAATGCCGATCCTAATTGGAGGATTTGGAAATTGATTAGTACCATTAATACTTGGAGCACCAGACATAGCATTCCCACGAATAAATAATATAAGATTCTGATTACTTCCTCCTTCTCTAACTTTGCTTCTAGCCAGAAGCATGGTTGAAAGAGGAGTTGGGACTGGTTGAACTGTATACCCCCCTCTTGCAAGAGGATTAGCTCACAGAGGAGCCTCTGTAGATTTAGCTATTTTTTCCCTTCATTTAGCTGGTGTTTCTTCAATTATAGGAGCCGTAAATTTTATCTCAACTTCTATTAATATAAAACCACTACAAATAAAACCTGATCGTATCCCTTTATTTGTTTGAGCAGTGGCAATCACCGCATTACTTCTCCTTCTATCTTTACCAGTTCTTGCGGGAGCAATCACAATATTATTAACTGATCGAAATTTAAATACATCCTTTTTTGATCCCGCTGGAGGAGGAGACCCAATCTTATACCAACACTTATTT
>SP5
--AACATTATACTTTATATTCGGAGGTTGAGCTGGAATAATTGGAACTTCATTAAGAATACTAATTCGTGCTGAACTTAACCAACCAGGATCATTAATCGGAGACGATCAAATCTATAATGTTGTTGTCACAGCTCACGCATTTGTCATAATTTTCTTTATAGTAATACCAATTCTTATTGGAGGGTTTGGAAATTGATTAGTGCCACTAATATTAGGTGCACCAGATATAGCATTCCCTCGAATAAATAATATAAGATTTTGATTACTCCCGCCGTCACTTAGTTTACTTTTAACAAGAAGCCTTATTGAAAGAGGAGTAGGAACCGGTTGAACTGTTTACCCCCCCCTCGCTAGTGGGCTAGCTCATAGAGGAGCATCAGTAGATCTAGCCATTTTCTCTCTCCATTTGGCCGGTGTATCATCAATCCTAGGAGCTGTAAACTTTATTTCAACCACTATTAACATAAAACCATTACAAATAAAGCCTGATTATATCCCCCTATTTGTTTGAGCAGTAGTAATTACCGCCTTACTATTACTACTCTCACTACCAGTTCTTGCAGGAGCAATCACTATATTATTAACTGATCGAAATCTAAATACTTCCTTTTTTGACCCAGCTGGAGGTGGAGACCCTATTCTCTATCAACATTTATTT
>SP5_2
--AACATTATACTTTATATTCGGAGGTTGAGCTGGAATAATTGGAACTTCATTAAGAATACTAATTCGTGCTGAACTTAACCAACCAGGATCATTAATCGGAGACGATCAAATCTATAATGTTATTGTCACAGCTCACGCATTTGTCATAATTTTCTTTATAGTAATACCAATTCTTATTGGAGGGTTTGGAAATTGATTAGTGCCACTAATATTAGGTGCACCAGATATAGCATTCCCTCGAATAAATAATATAAGATTTTGATTACTCCCGCCGTCACTTAGTTTACTTTTAACAAGAAGCCTTATTGAAAGAGGAGTAGGAACCGGTTGAACTGTTTACCCCCCCCTCGCTAGTGGGCTAGCTCATAGAGGAGCATCAGTAGATCTAGCCATTTTCTCTCTCCATTTGGCCGGTGTATCATCAATCCTAGGAGCTGTAAACTTTATTTCAACCACTATTAACATAAAACCATTACAAATAAAGCCTGATTATATCCCCCTATTTGTTTGAGCAGTAGTAATTACCGCCTTACTATTACTACTCTCACTACCAGTTCTTGCAGGAGCAATCACTATATTATTAACTGATCGAAATCTAAATACTTCCTTTTTTGACCCAGCTGGAGGTGGAGATCCTATTCTCTATCAACATTTATTT
>SP2_2_2
--AACATTATATTTTCTTTTTGGAGGTTGGGCAGGAATAGTAGGAACTTCACTCAGTATATTAATTCGTGCTGAACTTAATCAACCTGGCTCCTTAATTGGAGATGATCAAATTTATAATGTTATTGTTACAGCTCACGCATTTATCATAATTTTTTTTATAGTAATACCTATTCTTATTGGAGGATTTGGTAATTGATTAGTTCCATTAATACTAGGAGCCCCAGACATAGCATTTCCACGAATAAACAACATAAGATTTTGATTACTTCCACCCTCTTTGACACTTCTTTTAGCTAGAAGTCTTGTTGAAAGAGGGGCAGGCACAGGTTGAACTGTTTATCCTCCCCTTGCTAGAGGATTAGCACATGGAGGGGCATCCGTAGATTTAGCAATTTTTTCACTTCATTTAGCTGGGATTTCATCAATTCTCGGGGCAGTAAATTTTATTTCAACAACAATTAACATAAAACCATTAAACATAAAACCAGATTATATTCCATTATTTGTATGGGCTGTAGCTATTACAGCCTTACTTCTTCTTCTTTCATTACCAGTACTTGCAGGAGCAATTACAATATTATTAACTGACCGAAACCTTAATACATCATTTTTTGATCCAGCTGGAGGTGGAGATCCTATTCTATATCAACATTTATTC
>SP2_2
--AACATTATATTTTCTTTTTGGAGGTTGGGCAGGAATAGTAGGAACTTCACTCAGTATATTAATTCGTGCTGAACTTAATCAACCTGGCTCCTTAATTGGAGATGATCAAATTTATAATGTTATTGTTACAGCTCACGCATTTATCATAATTTTTTTTATAGTAATACCTATTCTTATTGGAGGATTTGGTAATTGATTAGTTCCATTAATACTAGGAGCCCCAGACATAGCATTTCCACGAATAAACAACATAAGATTTTGATTACTTCCACCCTCTTTGACACTTCTTTTAGCTAGAAGTCTTGTTGAAAGAGGGGCAGGCACAGGTTGAACTGTTTATCCTCCCCTTGCTAGAGGATTAGCACATGGAGGGGCATCCGTAGATTTAGCAATTTTTTCACTTCATTTAGCTGGGATTTCATCAATTCTCGGGGCAGTAAATTTTATTTCAACAACAATTAACATAAAACCATTAAACATAAAACCAGATTATATTCCATTATTTGTATGGGCTGTAGCTATTACAGCCTTACTTCTTCTTCTTTCATTACCAGTACTTGCAGGAGCAATTACAATATTATTAACTGACCGAAACCTTAATACATCATTTTTTGATCCAGCTGGAGGTGGAGATCCTATTCTATATCAACATTTATTC
>SP2_3
--AACATTATATTTTCTTTTTGGAGGTTGGGCAGGAATAGTAGGAACTTCACTCAGTATATTAATTCGTGCTGAACTTAATCAACCTGGCTCCTTAATTGGAGATGATCAAATTTATAATGTTATTGTTACAGCTCACGCATTTATCATAATTTTTTTTATAGTAATACCTATTCTTATTGGAGGATTTGGTAATTGATTAGTTCCATTAATACTAGGAGCCCCAGACATAGCATTTCCACGAATAAACAACATAAGATTTTGATTACTTCCACCCTCTTTGACACTTCTTTTAGCTAGAAGTCTTGTTGAAAGAGGGGCAGGCACAGGTTGAACTGTTTATCCTCCCCTTGCTAGAGGATTAGCACATGGAGGGGCATCCGTAGATTTAGCAATTTTTTCACTTCATTTAGCTGGGATTTCATCAATTCTCGGGGCAGTAAATTTTATTTCAACAACAATTAACATAAAACCATTAAACATAAAACCAGATTATATTCCATTATTTGTATGGGCTGTAGCTATTACAGCCTTACTTCTTCTTCTTTCATTACCAGTACTTGCAGGAGCAATTACAATATTATTAACTGACCGAAACCTTAATACATCATTTTTTGATCCAGCTGGAGGTGGAGATCCTATTCTATATCAACATTTATTC
>SP2_4
--AACATTATATTTTCTTTTTGGAGGTTGGGCAGGAATAGTAGGAACTTCACTCAGTATATTAATTCGTGCTGAACTTAATCAACCTGGCTCCTTAATTGGAGATGATCAAATTTATAATGTTATTGTTACAGCTCACGCATTTATCATAATTTTTTTTATAGTAATACCTATTCTTATTGGAGGATTTGGTAATTGATTAGTTCCATTAATACTAGGAGCCCCAGACATAGCATTTCCACGAATAAACAACATAAGATTTTGATTACTTCCACCCTCTTTGACACTTCTTTTAGCTAGAAGTCTTGTTGAAAGAGGGGCAGGCACAGGTTGAACTGTTTATCCTCCCCTTGCTAGAGGATTAGCACATGGAGGGGCATCCGTAGATTTAGCAATTTTTTCACTTCATTTAGCTGGGATTTCATCAATTCTCGGGGCAGTAAATTTTATTTCAACAACAATTAACATAAAACCATTAAACATAAAACCAGATTATATTCCATTATTTGTATGGGCTGTAGCTATTACAGCCTTACTTCTTCTTCTTTCATTACCAGTACTTGCAGGAGCAATTACAATATTATTAACTGACCGAAACCTTAATACATCATTTTTTGATCCAGCTGGAGGTGGAGATCCTATTCTATATCAACATTTATTC
>M2
--AACATTATATTTTCTTTTTGGAGGTTGGGCAGGAATAGTAGGAACTTCACTCAGTATATTAATTCGTGCTGAACTTAATCAACCTGGCTCCTTAATTGGAGATGATCAAATTTATAATGTTATTGTTACAGCTCACGCATTTATCATAATTTTTTTTATAGTAATACCTATTCTTATTGGAGGATTTGGTAATTGATTAGTTCCATTAATACTAGGAGCCCCAGACATAGCATTTCCACGAATAAACAACATAAGATTTTGATTACTTCCACCCTCTTTGACACTTCTTTTAGCTAGAAGTCTTGTTGAAAGAGGGGCAGGCACAGGTTGAACTGTTTATCCTCCCCTTGCTAGAGGATTAGCACATGGAGGGGCATCCGTAGATTTAGCAATTTTTTCACTTCATTTAGCTGGGATTTCATCAATTCTCGGGGCAGTAAATTTTATTTCAACAACAATTAACATAAAACCATTAAACATAAAACCAGATTATATTCCATTATTTGTATGGGCTGTAGCTATTACAGCCTTACTTCTTCTTCTTTCATTACCAGTACTTGCAGGAGCAATTACAATATTATTAACTGACCGAAACCTTAATACATCATTTTTTGATCCAGCTGGAGGTGGAGATCCTATTCTATATCAACATTTATTC
>KY349607
--AACAATATATTTCATATTCGGAGGTTGAGCCGGTATAGTAGGTACCTCTTTAAGAATATTAATTCGAGCCGAACTTAACCAACCAGGCTCACTTATTGGAGATGATCAAATCTATAATGTCATCGTTACAGCTCATGCCTTCATTATAATTTTTTTTATAGTTATACCAATTTTAATTGGAGGATTTGGAAATTGATTAGTACCATTAATACTTGGAGCTCCAGATATAGCATTCCCCCGAATAAACAATATAAGATTCTGGTTACTTCCACCTTCATTAACCCTCTTATTGGCAAGTAGACTGGTTGAAAGAGGAGTAGGAACTGGTTGAACAGTTTACCCACCCCTTGCTAGAGCACTAGCCCATGGGGGTGCATCAGTAGATTTAGCAATTTTCTCATTACATCTTGCTGGAGTTTCTTCAATTTTAGGGGCTGTAAATTTTATCTCGACAACAATTAACATAAAACCTCTAAACATAAAACCTGATTATATCCCACTATTTGTTTGAGCAGTAGCAATTACAGCATTATTATTACTATTATCCTTACCAGTTCTGGCTGGAGCAATCACTATATTACTTACAGACCGAAATTTAAATACATCATTCTTTGATCCCGCTGGTGGAGGAGATCCAATTTTATATCAACATTTATTT
>M19_6
--AACAATATATTTCATATTCGGAGGTTGAGCCGGTATAGTAGGTACCTCTTTAAGAATATTAATTCGAGCCGAACTTAACCAACCAGGCTCACTTATTGGAGATGATCAAATCTATAATGTCATCGTTACAGCTCATGCCTTCATTATAATTTTTTTTATAGTTATACCAATTTTAATTGGAGGATTTGGAAATTGATTAGTACCATTAATACTTGGAGCTCCAGATATAGCATTCCCCCGAATAAACAATATAAGATTCTGGTTACTTCCACCTTCATTAACCCTCTTATTGGCAAGTAGACTGGTTGAAAGAGGAGTAGGAACTGGTTGAACAGTTTACCCACCCCTTGCTAGAGCACTAGCCCATGGGGGTGCATCAGTAGATTTAGCAATTTTCTCATTACATCTTGCTGGAGTTTCTTCAATTTTAGGGGCTGTAAATTTTATTTCGACAACAATTAACATAAAACCTCTAAACATAAAACCTGATTATATCCCACTATTTGTTTGAGCAGTAGCAATTACAGCATTATTATTACTATTATCCTTACCAGTTCTGGCTGGAGCAATCACTATATTACTTACAGACCGAAATTTAAATACATCATTCTTTGATCCCGCTGGTGGAGGAGATCCAATTTTATATCAACATTTATTT
>M19_7
--AACAATATATTTCATATTCGGAGGTTGAGCCGGTATAGTAGGTACCTCTTTAAGAATATTAATTCGAGCCGAACTTAACCAACCAGGCTCACTTATTGGAGATGATCAAATCTATAACGTCATCGTTACAGCTCATGCCTTCATTATAATTTTTTTTATAGTTATACCAATTTTAATTGGAGGATTTGGAAATTGATTAGTACCATTAATACTTGGAGCTCCAGATATAGCATTCCCCCGAATAAACAATATAAGATTCTGGTTACTTCCACCTTCATTAACCCTCTTATTGGCAAGTAGACTGGTTGAAAGAGGAGTAGGAACTGGTTGAACAGTTTACCCACCCCTTGCTAGAGCACTAGCCCATGGGGGTGCATCAGTAGATTTAGCAATTTTCTCATTACATCTTGCTGGAGTTTCTTCAATTTTAGGGGCTGTAAATTTTATCTCGACAACAATTAACATAAAACCTCTAAACATAAAACCTGATTATATCCCACTATTTGTTTGAGCAGTAGCAATTACAGCATTATTATTACTATTATCCTTACCAGTTCTGGCTGGAGCAATCACTATATTACTTACAGACCGAAATTTAAATACATCATTCTTTGATCCCGCTGGTGGAGGAGATCCAATTTTATATCAACATTTATTT
>M_SY
--AACAATATATTTCATATTCGGAGGTTGGGCCGGTATAGTAGGTACCTCTTTAAGAATATTAATTCGAGCCGAACTTAATCAACCAGGATCACTTATTGGAGATGATCAAATCTATAATGTCATCGTTACAGCTCATGCCTTCATTATGATTTTTTTTATAGTTATACCAATTTTAATTGGGGGATTTGGAAATTGATTAGTACCATTAATACTTGGAGCTCCAGATATAGCATTCCCCCGAATAAACAATATAAGATTCTGGTTACTTCCACCTTCATTAACCCTCTTATTGGCAAGTAGACTAGTTGAAAGAGGAGTAGGAACTGGTTGAACAGTTTACCCACCCCTTGCTAGAGCATTAGCCCATGGGGGTGCATCAGTAGATTTAGCAATTTTCTCATTACATCTTGCTGGAGTTTCTTCAATTTTAGGGGCTGTAAATTTTATCTCGACAACAATTAACATAAAACCTCTAAATATAAAACCTGATTATATCCCACTATTTGTTTGAGCAGTAGCAATTACAGCATTACTATTACTATTATCCTTACCAGTTCTGGCTGGAGCAATCACCATACTACTTACAGACCGAAATTTAAATACATCATTTTTTGATCCCGCTGGTGGAGGAGATCCAATTTTATACCAACATTTATTT
>SP6_SY_2
--AACAATATATTTCATATTCGGAGGTTGGGCCGGTATAGTAGGTACCTCTTTAAGAATATTAATTCGAGCCGAACTTAATCAACCAGGATCACTTATTGGAGATGATCAAATCTATAATGTCATCGTTACAGCTCATGCCTTCATTATGATTTTTTTTATAGTTATACCAATTTTAATTGGGGGATTTGGAAATTGATTAGTACCATTAATACTTGGAGCTCCAGATATAGCATTCCCCCGAATAAACAATATAAGATTCTGGTTACTTCCACCTTCATTAACCCTCTTATTGGCAAGTAGACTAGTTGAAAGAGGAGTAGGAACTGGTTGAACAGTTTACCCACCCCTTGCTAGAGCATTAGCCCATGGGGGTGCATCAGTAGATTTAGCAATTTTCTCATTACATCTTGCTGGAGTTTCTTCAATTTTAGGGGCTGTAAATTTTATCTCGACAACAATTAACATAAAACCTCTAAATATAAAACCTGATTATATCCCACTATTTGTTTGAGCAGTAGCAATTACAGCATTACTATTACTATTATCCTTACCAGTTCTGGCTGGAGCAATCACCATACTACTTACAGACCGAAATTTAAATACATCATTTTTTGATCCCGCTGGTGGAGGAGATCCAATTTTATACCAACATTTATTT
>SP6_SY
--AACAATATATTTCATATTCGGAGGTTGGGCCGGTATAGTAGGTACCTCTTTAAGAATATTAATTCGAGCCGAACTTAATCAACCAGGATCACTTATTGGAGATGATCAAATCTATAATGTCATCGTTACAGCTCATGCCTTCATTATGATTTTTTTTATAGTTATACCAATTTTAATTGGGGGATTTGGAAATTGATTAGTACCATTAATACTTGGAGCTCCAGATATAGCATTCCCCCGAATAAACAATATAAGATTCTGGTTACTTCCACCTTCATTAACCCTCTTATTGGCAAGTAGACTAGTTGAAAGAGGAGTAGGAACTGGTTGAACAGTTTACCCACCCCTTGCTAGATCATTAGCCCATGGGGGTGCATCAGTAGATTTAGCAATTTTCTCATTACATCTTGCTGGAGTTTCTTCAATTTTAGGGGCTGTAAATTTTATCTCGACAACAATTAACATAAAACCTCTAAATATAAAACCTGATTATATCCCACTATTTGTTTGAGCAGTAGCAATTACAGCATTACTATTACTATTATCCTTACCAGTTCTGGCTGGAGCAATCACCATACTACTTACAGACCGAAATTTAAATACATCATTTTTTGATCCCGCTGGTGGAGGAGATCCAATTTTATACCAACATTTATTT
>M19_1
--AACAATATATTTCATATTCGGAGGTTGGGCTGGTATAGTAGGTACTTCTTTAAGAATATTAATTCGAGCCGAACTTAACCAACCAGGTTCACTTATTGGAGATGATCAAATCTATAATGTCATCGTTACAGCTCACGCCTTCATTATAATTTTTTTTATAGTTATACCAATTTTAATTGGAGGATTTGGAAATTGATTAGTACCATTAATACTTGGAGCTCCAGATATAGCATTTCCCCGAATAAACAATATAAGATTCTGGTTACTTCCACCCTCATTAACCCTCCTATTGGCAAGTAGACTGGTTGAAAGAGGAGCAGGAACCGGTTGAACAGTTTACCCACCCCTTGCTAGAGCATTAGCCCATGGGGGTGCATCAGTAGATTTAGCAATTTTCTCATTACATCTTGCTGGAGTTTCCTCAATTTTAGGGGCTGTAAATTTTATCTCGACAACAATTAACATAAAACCTCTAAACATAAAGCCTGATTATATTCCACTATTTGTTTGGGCAGTAGCAATTACAGCATTATTATTACTATTATCCTTACCAGTTCTGGCTGGAGCAATTACTATATTACTTACAGACCGAAATTTAAATACATCATTTTTTGATCCCGCTGGTGGAGGGGATCCAATTTTATATCAACATTTATTT
>M19_2
--AACAATATATTTCATATTCGGAGGTTGGGCTGGTATAGTAGGTACTTCTTTAAGAATATTAATTCGAGCCGAACTTAACCAACCAGGTTCACTTATTGGAGATGATCAAATCTATAATGTCATCGTTACAGCTCACGCCTTCATTATAATTTTTTTTATAGTTATACCAATTTTAATTGGAGGATTTGGAAATTGATTAGTACCATTAATACTTGGAGCTCCAGATATAGCATTTCCCCGAATAAACAATATAAGATTCTGGTTACTTCCACCCTCATTAACCCTCCTATTGGCAAGTAGACTGGTTGAAAGAGGAGCAGGAACCGGTTGAACAGTTTACCCACCCCTTGCTAGAGCATTAGCCCATGGGGGTGCATCAGTAGATTTAGCAATTTTCTCATTACATCTTGCTGGAGTTTCCTCAATTTTAGGGGCTGTAAATTTTATCTCGACAACAATTAACATAAAACCTCTAAACATAAAGCCTGATTATATTCCACTATTTGTTTGGGCAGTAGCAATTACAGCATTATTATTACTATTATCCTTACCAGTTCTGGCTGGAGCAATTACTATATTACTTACAGACCGAAATTTAAATACATCATTTTTTGATCCCGCTGGTGGAGGGGATCCAATTTTATATCAACATTTATTT
>M19_3
--AACAATATATTTCATATTCGGAGGTTGGGCTGGTATAGTAGGTACTTCTTTAAGAATATTAATTCGAGCCGAACTTAACCAACCAGGTTCACTTATTGGAGATGATCAAATCTATAATGTCATCGTTACAGCTCACGCCTTCATTATAATTTTTTTTATAGTTATACCAATTTTAATTGGAGGATTTGGAAATTGATTAGTACCATTAATACTTGGAGCTCCAGATATAGCATTTCCCCGAATAAACAATATAAGATTCTGGTTACTTCCACCCTCATTAACCCTCCTATTGGCAAGTAGACTGGTTGAAAGAGGAGCAGGAACCGGTTGAACAGTTTACCCACCCCTTGCTAGAGCATTAGCCCATGGGGGTGCATCAGTAGATTTAGCAATTTTCTCATTACATCTTGCTGGAGTTTCCTCAATTTTAGGGGCTGTAAATTTTATCTCGACAACAATTAACATAAAACCTCTAAACATAAAGCCTGATTATATTCCACTATTTGTTTGGGCAGTAGCAATTACAGCATTATTATTACTATTATCCTTACCAGTTCTGGCTGGAGCAATTACTATATTACTTACAGACCGAAATTTAAATACATCATTTTTTGATCCCGCTGGTGGAGGGGATCCAATTTTATATCAACATTTATTT
>M19_9
--AACAATATATTTCATATTCGGAGGTTGGGCTGGTATAGTAGGTACTTCTTTAAGAATATTAATTCGAGCCGAACTTAACCAACCAGGTTCACTTATTGGAGATGATCAAATCTATAATGTCATCGTTACAGCTCACGCCTTCATTATAATTTTTTTTATAGTTATACCAATTTTAATTGGAGGATTTGGAAATTGATTAGTACCATTAATACTTGGAGCTCCAGATATAGCATTTCCCCGAATAAACAATATAAGATTCTGGTTACTTCCACCCTCATTAACCCTCCTATTGGCAAGTAGACTGGTTGAAAGAGGAGCAGGAACCGGTTGAACAGTTTACCCACCCCTTGCTAGAGCATTAGCCCATGGGGGTGCATCAGTAGATTTAGCAATTTTCTCATTACATCTTGCTGGAGTTTCCTCAATTTTAGGGGCTGTAAATTTTATCTCGACAACAATTAACATAAAACCTCTAAACATAAAGCCTGATTATATTCCACTATTTGTTTGGGCAGTAGCAATTACAGCATTATTATTACTATTATCCTTACCAGTTCTGGCTGGAGCAATTACTATATTACTTACAGACCGAAATTTAAATACATCATTTTTTGATCCCGCTGGTGGAGGGGATCCAATTTTATATCAACATTTATTT
>M19_8
--AACAATATATTTCATATTCGGAGGTTGGGCTGGTATAGTAGGTACTTCTTTAAGAATATTAATTCGAGCCGAACTTAACCAACCAGGTTCACTTATTGGAGATGATCAAATCTATAATGTCATCGTTACAGCTCACGCCTTCATTATAATTTTTTTTATAGTTATACCAATTTTAATTGGAGGATTTGGAAATTGATTAGTACCATTAATACTTGGAGCTCCAGATATAGCATTTCCCCGAATAAACAATATAAGATTCTGGTTACTTCCACCCTCATTAACCCTCCTATTGGCAAGTAGACTGGTTGAAAGAGGAGCAGGAACCGGTTGAACAGTTTACCCACCCCTTGCTAGAGCATTAGCCCATGGGGGTGCATCAGTAGATTTAGCAATTTTCTCATTACATCTTGCTGGAGTTTCCTCAATTTTAGGGGCTGTAAATTTTATCTCGACAACAATTAACATAAAACCTCTAAACATAAAGCCTGATTATATTCCACTATTTGTTTGGGCAGTAGCAATTACAGCATTATTATTACTACTATCCTTACCAGTTCTGGCTGGAGCAATTACTATATTACTTACAGACCGAAATTTAAATACATCATTTTTTGATCCCGCTGGTGGAGGGGATCCAATTTTATATCAACATTTATTT
>M19_4
--AACACTATATTTCATATTTGGAGGTTGGGCCGGTATAGTAGGTACTTCCTTAAGAATATTAATTCGAGCAGAACTTAACCAACCAGGTTCACTTATTGGAGATGATCAAATTTATAACGTCATCGTCACAGCCCATGCCTTCATTATAATTTTTTTTATAGTTATACCAATTTTAATTGGAGGATTTGGAAATTGATTAGTACCATTAATACTCGGAGCTCCAGATATAGCATTTCCACGAATAAACAATATGAGATTCTGATTACTTCCACCTTCATTAACCCTACTATTAGCAAGTAGACTAGTTGAAAGAGGAGTAGGAACTGGTTGAACAGTTTACCCACCCCTTGCTAGAGCATTAGCTCATGGGGGAGCATCAGTAGATTTAGCAATTTTTTCATTACATCTTGCTGGGGTTTCTTCAATCTTAGGAGCTGTAAATTTTATCTCGACAACAATTAACATAAAACCTCTAAACATAAAACCTGATTATATCCCGCTATTTGTTTGAGCAGTAGCAATTACAGCACTATTACTACTATTATCCTTACCAGTTCTGGCTGGAGCAATCACTATATTGCTTACAGACCGAAATTTAAATACATCATTTTTTGATCCCGCTGGGGGAGGAGATCCAATTTTATATCAACATTTATTT
>M19_5
--AACACTATATTTCATATTTGGAGGTTGGGCCGGTATAGTAGGTACTTCCTTAAGAATATTAATTCGAGCAGAACTTAACCAACCAGGTTCACTTATTGGAGATGATCAAATTTATAACGTCATCGTCACAGCCCATGCCTTCATTATAATTTTTTTTATAGTTATACCAATTTTAATTGGAGGATTTGGAAATTGATTAGTACCATTAATACTCGGAGCTCCAGATATAGCATTTCCACGAATAAACAATATGAGATTCTGATTACTTCCACCTTCATTAACCCTACTATTAGCAAGTAGACTAGTTGAAAGAGGAGTAGGAACTGGTTGAACAGTTTACCCACCCCTTGCTAGAGCATTAGCTCATGGGGGAGCATCAGTAGATTTAGCAATTTTTTCATTACATCTTGCTGGGGTTTCTTCAATCTTAGGAGCTGTAAATTTTATCTCGACAACAATTAACATAAAACCTCTAAACATAAAACCTGATTATATCCCGCTATTTGTTTGAGCAGTAGCAATTACAGCACTATTACTACTATTATCCTTACCAGTTCTGGCTGGAGCAATCACTATATTGCTTACAGACCGAAATTTAAATACATCATTTTTTGATCCCGCTGGGGGAGGAGATCCAATTTTATATCAACATTTATTT
>M19_10
--AACACTATATTTCATATTTGGAGGTTGGGCCGGTATAGTAGGTACTTCCTTAAGAATATTAATTCGAGCAGAACTTAACCAACCAGGTTCACTTATTGGAGATGATCAAATTTATAACGTCATCGTCACAGCCCATGCCTTCATTATAATTTTTTTTATAGTTATACCAATTTTAATTGGAGGATTTGGAAATTGATTAGTACCATTAATACTCGGAGCTCCAGATATAGCATTTCCACGAATAAACAATATGAGATTCTGATTACTTCCACCTTCATTAACCCTACTATTAGCAAGTAGACTAGTTGAAAGAGGAGTAGGAACTGGTTGAACAGTTTACCCACCCCTTGCTAGAGCATTAGCTCATGGGGGAGCATCAGTAGATTTAGCAATTTTTTCATTACATCTTGCTGGGGTTTCTTCAATCTTAGGAGCTGTAAATTTTATCTCGACAACAATTAACATAAAACCTCTAAACATAAAACCTGATTATATCCCGCTATTTGTTTGAGCAGTAGCAATTACAGCACTATTACTACTATTATCCTTACCAGTTCTGGCTGGAGCAATCACTATATTGCTTACAGACCGAAATTTAAATACATCATTTTTTGATCCCGCTGGGGGAGGAGATCCAATTTTATATCAACATTTATTT
>KY349665
--AACAATATATTTTATTTTTGGTACCTGATCAGGTATAATTGGAACTTCCCTAAGAATACTTATCCGTGCTGAACTTAATCAACCAAGATCCTTGATTGGAGATGATCAAATTTATAATGTAATTGTAACAGCTCATGCTTTTGTTATAATTTTTTTTATAGTTATACCAATCTTAATTGGAGGCTTCGGAAACTGATTAGTTCCCTTAATATTAGGAGCTCCAGATATAGCTTTTCCACGAATAAATAATATAAGTTTTTGGTTACTTCCACCTTCACTAATATTACTCCTAGCTAGAAGTATGGTTGAAAGTGGAGTTGGTACAGGATGAACTGTATATCCACCTCTTGCAAGAGGTATTGCACATGCCGGTGCTTCTGTAGATTTAGCTATTTTCTCACTACATTTAGCTGGTATTTCATCAATTTTAGGAGCTGTAAATTTCATTTCAACAACAATTAATATAAAACCCATTTTTATAAAAACAGAACAAATTCCACTATTTGTTTGAGCTGTAGGAATTACAGCATTATTACTTTTATTATCACTACCTGTACTGGCAGGAGCTATTACAATATTATTAACTGATCGTAATTTAAATACATCTTTTTTTGACCCTGCCGGAGGAGGAGATCCCATTTTATATCAACATTTATTT
>KX051740
--AACAATATATTTTATTTTTGGTGCTTGATCTGGAATAATTGGAACTTCTCTAAGAATATTAATCCGAGCAGAATTAAATCAACCAGGATCATTAATTGGAGATGATCAAATTTATAATGTTATTGTAACAGCACACGCCTTTATTATAATTTTTTTTATAGTAATACCAATTTTAATTGGAGGATTTGGTAATTGATTAGTACCTTTAATATTGGGAGCACCAGATATAGCTTTCCCACGAATAAATAATATAAGATTCTGATTATTACCACCATCATTAACACTTCTATTAGCTAGAAGAATAGTTGAAAATGGTGCAGGAACAGGTTGAACTGTTTATCCACCTCTTGCTAGAGGAATTGCTCATGCAGGAGCATCAGTAGATTTAGCAATTTTCTCCTTACATCTTGCAGGAATTTCATCAATCTTAGGAGCAGTAAATTTCATTTCAACAACAATTAATATAAAACCAATATTCATAAAACCTGAACAAATTCCATTATTTGTATGAGCTGTAGGTATTACAGCATTATTATTATTATTATCATTACCAGTATTAGCTGGAGCTATTACAATATTGTTAACAGATCGAAATTTAAATACATCATTTTTTGATCCTGCAGGAGGTGGTGATCCTATTTTATATCAACATTTATTT
>KY349562
--AACATTATATTTCCTATTTGGAGCATGAGCAGGTATAATCGGGACTTCTTTAAGATTATTAATTCGAGCTGAATTAAATCAACCAGGATCTCTAATTGGAGATGATCAAATCTATAATGTAATCGTAACAGCTCACGCATTTGTTATAATTTTTTTTATAGTTATACCAATCTTAATTGGTGGATTTGGAAACTGATTAGTACCTTTAATATTAGGAGCACCAGATATAGCTTTTCCACGAATAAATAACATAAGATTTTGATTATTACCCCCTTCTCTTACTTTTCTCTTAACTAGAAGAATAATCGAAAGAGGAGTTGGCACTGGTTGAACTGTATACCCCCCTCTCGCTAGAGGCCTAGCTCATACCGGGGCAGCAGTAGATTTAGCAATTTTTTCCCTTCATTTAGCAGGTGTCTCCTCTATTTTAGGAGCAGTAAATTTTATCTCAACCACAATTAATATAAAACCACTTTATATAAAAACAGATCAAATCCCACTTTTTGTGTGAGCAGTAGTAATTACTGCACTGCTTCTACTACTTTCCCTTCCAGTTTTAGCTGGAGCTATTACCATATTATTAACTGATCGAAACTTAAATACATCTTTTTTTGACCCAGCTGGGGGAGGGGATCCTATTCTTTATCAACACCTCTTC
>MF612149
--AACTATGTATTTTATATTTGGTGCATGATCAGGAATGGTTGGAACTTCAATAAGAATATTAATCCGAGTAGAATTAAACCAACCTGGATCTTTTATTGGTGATGATCAAATCTATAATGTAATTGTAACAGCACATGCATTTGTTATGATTTTCTTTATAGTTATGCCAATCCTTATTGGTGGATTCGGAAATTGACTTGTACCTTTAATATTAGGTGCCCCTGATATAGCATTCCCACGAATGAACAATATAAGATTTTGATTACTACCCCCCTCATTAACTTTACTACTAGCTAGTAGCATAGTTGAAAGTGGAGCTGGAACAGGATGAACTGTATACCCACCACTTGCTGGTGGTACTGCTCATGCAGGGGCATCAGTAGATTTAGCTATTTTTTCATTACACCTAGCAGGTGTATCCTCTATCTTAGGAGCTGTAAACTTTATTTCAACAACAATTAATATAAAACCGCTACACATAAAAAATGAACAGATACCATTATTTGTGTGGGCAGTAGCAATTACAGCCCTATTATTATTGTTATCTTTGCCAGTGCTTGCAGGAGCAATTACTATACTCCTTACTGACCGTAATTTAAATACATCATTTTTTGACCCTGCTGGAGGAGGTGACCCTATCCTATACCAACACTTATTT
